# Supplementary material for: Multi-omic signature of body weight change: results from a population-based cohort study
Source: BMC Med. 2015 Mar 9;13:48. doi: 10.1186/s12916-015-0282-y (PMC4367822; doi:10.1186/s12916-015-0282-y)
Supplement: Additional file 2: Table S1. — List of metabolites included in the analysis. Table S2. Cross-platform correlations of metabolites determined on the Metabolon and NMR spectroscopy platforms. Table S3. Metabolite transformation. Table S4. Association of annual percentage body weight change (ΔBW) with single metabolite concentrations. Table S5. Description of clinical traits in the KORA F4 study. Table S6. Association of annual percentage body weight change (ΔBW) with single transcript levels for the 2,537 metabolite-related transcripts. Table S7. Gene ontology enrichment analysis. Table S8. Ingenuity pathway analysis. Table S9. Description of lifestyle factors, disease prevalence and incidence and medication. [file 12916_2015_282_MOESM2_ESM.xlsx]

## Sheet: Table S1
Table S1 List of metabolites included in the analysis. Information on metabolomics platform and annotation of metabolites to super- and sub-pathways according to the Metabolon annotation, based on KEGG.
Metabolite name	Full name	Metabolomics platform	Super-pathway	Sub-pathway
1-stearoylglycerophosphoinositol [M]		Metabolon	1 Lipid	3 Lysolipid
1-linoleoylglycerophosphoethanolamine* [M]		Metabolon	1 Lipid	3 Lysolipid
1-arachidonoylglycerophosphocholine* [M]		Metabolon	1 Lipid	3 Lysolipid
1-palmitoleoylglycerophosphocholine* [M]		Metabolon	1 Lipid	3 Lysolipid
1-eicosatrienoylglycerophosphocholine* [M]		Metabolon	1 Lipid	3 Lysolipid
1-docosahexaenoylglycerophosphocholine* [M]		Metabolon	1 Lipid	3 Lysolipid
1-eicosadienoylglycerophosphocholine* [M]		Metabolon	1 Lipid	3 Lysolipid
1-palmitoylglycerophosphocholine [M]		Metabolon	1 Lipid	3 Lysolipid
1-heptadecanoylglycerophosphocholine [M]		Metabolon	1 Lipid	3 Lysolipid
1-oleoylglycerophosphocholine [M]		Metabolon	1 Lipid	3 Lysolipid
1-stearoylglycerophosphocholine [M]		Metabolon	1 Lipid	3 Lysolipid
1-arachidonoylglycerophosphoinositol* [M]		Metabolon	1 Lipid	3 Lysolipid
1-stearoylglycerophosphoethanolamine [M]		Metabolon	1 Lipid	3 Lysolipid
1-linoleoylglycerophosphocholine [M]		Metabolon	1 Lipid	3 Lysolipid
1-arachidonoylglycerophosphoethanolamine* [M]		Metabolon	1 Lipid	3 Lysolipid
2-palmitoylglycerophosphocholine* [M]		Metabolon	1 Lipid	3 Lysolipid
2-oleoylglycerophosphocholine* [M]		Metabolon	1 Lipid	3 Lysolipid
2-stearoylglycerophosphocholine* [M]		Metabolon	1 Lipid	3 Lysolipid
2-linoleoylglycerophosphocholine* [M]		Metabolon	1 Lipid	3 Lysolipid
1-palmitoylglycerophosphoinositol* [M]		Metabolon	1 Lipid	3 Lysolipid
1-myristoylglycerophosphocholine [M]		Metabolon	1 Lipid	3 Lysolipid
1-oleoylglycerophosphoethanolamine [M]		Metabolon	1 Lipid	3 Lysolipid
1-palmitoylglycerophosphoethanolamine [M]		Metabolon	1 Lipid	3 Lysolipid
2-linoleoylglycerophosphoethanolamine* [M]		Metabolon	1 Lipid	3 Lysolipid
arachidonate (20:4n6) [M]		Metabolon	1 Lipid	4 Long chain fatty acid
margarate (17:0) [M]		Metabolon	1 Lipid	4 Long chain fatty acid
palmitate (16:0) [M]		Metabolon	1 Lipid	4 Long chain fatty acid
nonadecanoate (19:0) [M]		Metabolon	1 Lipid	4 Long chain fatty acid
stearate (18:0) [M]		Metabolon	1 Lipid	4 Long chain fatty acid
oleate (18:1n9) [M]		Metabolon	1 Lipid	4 Long chain fatty acid
pentadecanoate (15:0) [M]		Metabolon	1 Lipid	4 Long chain fatty acid
myristate (14:0) [M]		Metabolon	1 Lipid	4 Long chain fatty acid
dihomo-linoleate (20:2n6) [M]		Metabolon	1 Lipid	4 Long chain fatty acid
myristoleate (14:1n5) [M]		Metabolon	1 Lipid	4 Long chain fatty acid
adrenate (22:4n6) [M]		Metabolon	1 Lipid	4 Long chain fatty acid
palmitoleate (16:1n7) [M]		Metabolon	1 Lipid	4 Long chain fatty acid
eicosenoate (20:1n9 or 11) [M]		Metabolon	1 Lipid	4 Long chain fatty acid
5,8-tetradecadienoate [M]		Metabolon	1 Lipid	4 Long chain fatty acid
stearidonate (18:4n3) [M]		Metabolon	1 Lipid	4 Long chain fatty acid
10-heptadecenoate (17:1n7) [M]		Metabolon	1 Lipid	4 Long chain fatty acid
10-nonadecenoate (19:1n9) [M]		Metabolon	1 Lipid	4 Long chain fatty acid
Serum_C [M]		Metabolon	1 Lipid	6 Sterol/Steroid
cortisol [M]		Metabolon	1 Lipid	6 Sterol/Steroid
cortisone [M]		Metabolon	1 Lipid	6 Sterol/Steroid
androsterone sulfate [M]		Metabolon	1 Lipid	6 Sterol/Steroid
dehydroisoandrosterone sulfate (DHEA-S) [M]		Metabolon	1 Lipid	6 Sterol/Steroid
5alpha-androstan-3beta,17beta-diol disulfate [M]		Metabolon	1 Lipid	6 Sterol/Steroid
epiandrosterone sulfate [M]		Metabolon	1 Lipid	6 Sterol/Steroid
7-alpha-hydroxy-3-oxo-4-cholestenoate (7-Hoca) [M]		Metabolon	1 Lipid	6 Sterol/Steroid
5alpha-androstan-3beta,17beta-diol disulfate (2) [M]		Metabolon	1 Lipid	6 Sterol/Steroid
4-androsten-3beta,17beta-diol disulfate 1* (2) [M]		Metabolon	1 Lipid	6 Sterol/Steroid
4-androsten-3beta,17beta-diol disulfate 2* (2) [M]		Metabolon	1 Lipid	6 Sterol/Steroid
carnitine [M]		Metabolon	1 Lipid	7 Carnitine metabolism
palmitoylcarnitine [M]		Metabolon	1 Lipid	7 Carnitine metabolism
acetylcarnitine [M]		Metabolon	1 Lipid	7 Carnitine metabolism
hexanoylcarnitine [M]		Metabolon	1 Lipid	7 Carnitine metabolism
3-dehydrocarnitine* [M]		Metabolon	1 Lipid	7 Carnitine metabolism
octanoylcarnitine [M]		Metabolon	1 Lipid	7 Carnitine metabolism
decanoylcarnitine [M]		Metabolon	1 Lipid	7 Carnitine metabolism
stearoylcarnitine [M]		Metabolon	1 Lipid	7 Carnitine metabolism
laurylcarnitine [M]		Metabolon	1 Lipid	7 Carnitine metabolism
oleoylcarnitine [M]		Metabolon	1 Lipid	7 Carnitine metabolism
nonanoylcarnitine* [M]		Metabolon	1 Lipid	7 Carnitine metabolism
2-tetradecenoylcarnitine [M]		Metabolon	1 Lipid	7 Carnitine metabolism
cis-4-decenoylcarnitine (2) [M]		Metabolon	1 Lipid	7 Carnitine metabolism
deoxycholate [M]		Metabolon	1 Lipid	9 Bile acid metabolism
ursodeoxycholate [M]		Metabolon	1 Lipid	9 Bile acid metabolism
taurodeoxycholate [M]		Metabolon	1 Lipid	9 Bile acid metabolism
glycocholate [M]		Metabolon	1 Lipid	9 Bile acid metabolism
taurochenodeoxycholate [M]		Metabolon	1 Lipid	9 Bile acid metabolism
cholate [M]		Metabolon	1 Lipid	9 Bile acid metabolism
hyodeoxycholate [M]		Metabolon	1 Lipid	9 Bile acid metabolism
glycochenodeoxycholate [M]		Metabolon	1 Lipid	9 Bile acid metabolism
taurolithocholate 3-sulfate [M]		Metabolon	1 Lipid	9 Bile acid metabolism
linoleate (18:2n6) [M]		Metabolon	1 Lipid	10 Essential fatty acid
eicosapentaenoate (EPA, 20:5n3) [M]		Metabolon	1 Lipid	10 Essential fatty acid
docosahexaenoate (DHA, 22:6n3) [M]		Metabolon	1 Lipid	10 Essential fatty acid
docosapentaenoate (n3 DPA, 22:5n3) [M]		Metabolon	1 Lipid	10 Essential fatty acid
linolenate [alpha or gamma, (18:3n3 or 6)] [M]		Metabolon	1 Lipid	10 Essential fatty acid
docosapentaenoic acid (n6-DPA) [M]		Metabolon	1 Lipid	10 Essential fatty acid
dihomo-linolenate (20:3n3 or n6) [M]		Metabolon	1 Lipid	10 Essential fatty acid
caprate (10:0) [M]		Metabolon	1 Lipid	11 Medium chain fatty acid
heptanoate (7:0) [M]		Metabolon	1 Lipid	11 Medium chain fatty acid
laurate (12:0) [M]		Metabolon	1 Lipid	11 Medium chain fatty acid
pelargonate (9:0) [M]		Metabolon	1 Lipid	11 Medium chain fatty acid
undecanoate (11:0) [M]		Metabolon	1 Lipid	11 Medium chain fatty acid
caproate (6:0) [M]		Metabolon	1 Lipid	11 Medium chain fatty acid
caprylate (8:0) [M]		Metabolon	1 Lipid	11 Medium chain fatty acid
10-undecenoate (11:1n1) [M]		Metabolon	1 Lipid	11 Medium chain fatty acid
5-dodecenoate (12:1n7) [M]		Metabolon	1 Lipid	11 Medium chain fatty acid
3-carboxy-4-methyl-5-propyl-2-furanpropanoate (CMPF) [M]		Metabolon	1 Lipid	13 Fatty acid, dicarboxylate
dodecanedioate [M]		Metabolon	1 Lipid	13 Fatty acid, dicarboxylate
hexadecanedioate [M]		Metabolon	1 Lipid	13 Fatty acid, dicarboxylate
octadecanedioate [M]		Metabolon	1 Lipid	13 Fatty acid, dicarboxylate
2-hydroxyglutarate (2) [M]		Metabolon	1 Lipid	13 Fatty acid, dicarboxylate
glycerol [M]		Metabolon	1 Lipid	14 Glycerolipid metabolism
glycerol 3-phosphate (G3P) [M]		Metabolon	1 Lipid	14 Glycerolipid metabolism
choline [M]		Metabolon	1 Lipid	14 Glycerolipid metabolism
glycerophosphorylcholine (GPC) [M]		Metabolon	1 Lipid	14 Glycerolipid metabolism
1-palmitoylglycerol (1-monopalmitin) [M]		Metabolon	1 Lipid	15 Monoacylglycerol
1-oleoylglycerol (1-monoolein) [M]		Metabolon	1 Lipid	15 Monoacylglycerol
1-stearoylglycerol (1-monostearin) [M]		Metabolon	1 Lipid	15 Monoacylglycerol
1-linoleoylglycerol (1-monolinolein) [M]		Metabolon	1 Lipid	15 Monoacylglycerol
inositol 1-phosphate (I1P) [M]		Metabolon	1 Lipid	18 Inositol metabolism
myo-inositol [M]		Metabolon	1 Lipid	18 Inositol metabolism
scyllo-inositol [M]		Metabolon	1 Lipid	18 Inositol metabolism
3-hydroxybutyrate (BHBA) [M]		Metabolon	1 Lipid	19 Ketone bodies
butyrylcarnitine [M]		Metabolon	1 Lipid	20 Fatty acid metabolism (also BCAA metabolism)
propionylcarnitine [M]		Metabolon	1 Lipid	20 Fatty acid metabolism (also BCAA metabolism)
linoleamide (18:2n6) [M]		Metabolon	1 Lipid	21 Fatty acid, amide
oleamide [M]		Metabolon	1 Lipid	21 Fatty acid, amide
2-hydroxystearate [M]		Metabolon	1 Lipid	22 Fatty acid, monohydroxy
2-hydroxypalmitate [M]		Metabolon	1 Lipid	22 Fatty acid, monohydroxy
palmitoyl sphingomyelin (2) [M]		Metabolon	1 Lipid	23 Sphingolipid
12-hydroxyeicosatetraenoate (12-HETE) [M]		Metabolon	1 Lipid	24 Eicosanoid
stearamide [M]		Metabolon	1 Lipid	25 Fatty acid amide
isovalerate [M]		Metabolon	1 Lipid	26 Fatty acid metabolism
15-methylpalmitate (isobar with 2-methylpalmitate) (2) [M]		Metabolon	1 Lipid	27 Fatty acid, branched
n-butyl oleate [M]		Metabolon	1 Lipid	28 Fatty acid, ester
valerate [M]		Metabolon	1 Lipid	29 Short chain fatty acid
leucine [M]		Metabolon	2 Amino acid	1 Valine, leucine and isoleucine metabolism
isoleucine [M]		Metabolon	2 Amino acid	1 Valine, leucine and isoleucine metabolism
valine [M]		Metabolon	2 Amino acid	1 Valine, leucine and isoleucine metabolism
beta-hydroxyisovalerate [M]		Metabolon	2 Amino acid	1 Valine, leucine and isoleucine metabolism
3-methyl-2-oxovalerate [M]		Metabolon	2 Amino acid	1 Valine, leucine and isoleucine metabolism
3-methyl-2-oxobutyrate [M]		Metabolon	2 Amino acid	1 Valine, leucine and isoleucine metabolism
2-hydroxyisobutyrate [M]		Metabolon	2 Amino acid	1 Valine, leucine and isoleucine metabolism
4-methyl-2-oxopentanoate [M]		Metabolon	2 Amino acid	1 Valine, leucine and isoleucine metabolism
levulinate (4-oxovalerate) [M]		Metabolon	2 Amino acid	1 Valine, leucine and isoleucine metabolism
3-hydroxy-2-ethylpropionate [M]		Metabolon	2 Amino acid	1 Valine, leucine and isoleucine metabolism
isobutyrylcarnitine [M]		Metabolon	2 Amino acid	1 Valine, leucine and isoleucine metabolism
alpha-hydroxyisovalerate [M]		Metabolon	2 Amino acid	1 Valine, leucine and isoleucine metabolism
isovalerylcarnitine [M]		Metabolon	2 Amino acid	1 Valine, leucine and isoleucine metabolism
tiglylcarnitine [M]		Metabolon	2 Amino acid	1 Valine, leucine and isoleucine metabolism
2-methylbutyroylcarnitine [M]		Metabolon	2 Amino acid	1 Valine, leucine and isoleucine metabolism
hydroxyisovaleroylcarnitine [M]		Metabolon	2 Amino acid	1 Valine, leucine and isoleucine metabolism
phenylalanine [M]		Metabolon	2 Amino acid	2 Phenylalanine & tyrosine metabolism
tyrosine [M]		Metabolon	2 Amino acid	2 Phenylalanine & tyrosine metabolism
3-methoxytyrosine [M]		Metabolon	2 Amino acid	2 Phenylalanine & tyrosine metabolism
3-phenylpropionate (hydrocinnamate) [M]		Metabolon	2 Amino acid	2 Phenylalanine & tyrosine metabolism
phenyllactate (PLA) [M]		Metabolon	2 Amino acid	2 Phenylalanine & tyrosine metabolism
3-(4-hydroxyphenyl)lactate [M]		Metabolon	2 Amino acid	2 Phenylalanine & tyrosine metabolism
phenol sulfate [M]		Metabolon	2 Amino acid	2 Phenylalanine & tyrosine metabolism
phenylacetylglutamine [M]		Metabolon	2 Amino acid	2 Phenylalanine & tyrosine metabolism
p-cresol sulfate [M]		Metabolon	2 Amino acid	2 Phenylalanine & tyrosine metabolism
tryptophan [M]		Metabolon	2 Amino acid	3 Tryptophan metabolism
serotonin (5HT) [M]		Metabolon	2 Amino acid	3 Tryptophan metabolism
kynurenine [M]		Metabolon	2 Amino acid	3 Tryptophan metabolism
indolelactate [M]		Metabolon	2 Amino acid	3 Tryptophan metabolism
indoleacetate [M]		Metabolon	2 Amino acid	3 Tryptophan metabolism
3-indoxyl sulfate [M]		Metabolon	2 Amino acid	3 Tryptophan metabolism
indolepropionate [M]		Metabolon	2 Amino acid	3 Tryptophan metabolism
C-glycosyltryptophan* [M]		Metabolon	2 Amino acid	3 Tryptophan metabolism
hydroxytryptophane* [M]		Metabolon	2 Amino acid	3 Tryptophan metabolism
tryptophan betaine (2) [M]		Metabolon	2 Amino acid	3 Tryptophan metabolism
ornithine [M]		Metabolon	2 Amino acid	4 Urea cycle, arginine-, proline-, metabolism
arginine [M]		Metabolon	2 Amino acid	4 Urea cycle, arginine-, proline-, metabolism
urea [M]		Metabolon	2 Amino acid	4 Urea cycle, arginine-, proline-, metabolism
proline [M]		Metabolon	2 Amino acid	4 Urea cycle, arginine-, proline-, metabolism
citrulline [M]		Metabolon	2 Amino acid	4 Urea cycle, arginine-, proline-, metabolism
N-acetylornithine [M]		Metabolon	2 Amino acid	4 Urea cycle, arginine-, proline-, metabolism
homocitrulline [M]		Metabolon	2 Amino acid	4 Urea cycle, arginine-, proline-, metabolism
trans-4-hydroxyproline [M]		Metabolon	2 Amino acid	4 Urea cycle, arginine-, proline-, metabolism
dimethylarginine (SDMA + ADMA) [M]		Metabolon	2 Amino acid	4 Urea cycle, arginine-, proline-, metabolism
threonine [M]		Metabolon	2 Amino acid	5 Glycine, serine and threonine metabolism
betaine [M]		Metabolon	2 Amino acid	5 Glycine, serine and threonine metabolism
N-acetylglycine [M]		Metabolon	2 Amino acid	5 Glycine, serine and threonine metabolism
serine [M]		Metabolon	2 Amino acid	5 Glycine, serine and threonine metabolism
glycine [M]		Metabolon	2 Amino acid	5 Glycine, serine and threonine metabolism
N-acetylthreonine [M]		Metabolon	2 Amino acid	5 Glycine, serine and threonine metabolism
N-acetylalanine [M]		Metabolon	2 Amino acid	6 Alanine and aspartate metabolism
aspartate [M]		Metabolon	2 Amino acid	6 Alanine and aspartate metabolism
alanine [M]		Metabolon	2 Amino acid	6 Alanine and aspartate metabolism
asparagine [M]		Metabolon	2 Amino acid	6 Alanine and aspartate metabolism
methionine [M]		Metabolon	2 Amino acid	7 Cysteine, methionine, SAM, taurine metabolism
2-hydroxybutyrate (AHB) [M]		Metabolon	2 Amino acid	7 Cysteine, methionine, SAM, taurine metabolism
cysteine [M]		Metabolon	2 Amino acid	7 Cysteine, methionine, SAM, taurine metabolism
cystine [M]		Metabolon	2 Amino acid	7 Cysteine, methionine, SAM, taurine metabolism
methylcysteine [M]		Metabolon	2 Amino acid	7 Cysteine, methionine, SAM, taurine metabolism
glutamine [M]		Metabolon	2 Amino acid	8 Glutamate metabolism
glutamate [M]		Metabolon	2 Amino acid	8 Glutamate metabolism
pyroglutamine* [M]		Metabolon	2 Amino acid	8 Glutamate metabolism
creatinine [M]		Metabolon	2 Amino acid	9 Creatine metabolism
creatine [M]		Metabolon	2 Amino acid	9 Creatine metabolism
lysine [M]		Metabolon	2 Amino acid	10 Lysine metabolism
pipecolate [M]		Metabolon	2 Amino acid	10 Lysine metabolism
glutaroylcarnitine [M]		Metabolon	2 Amino acid	10 Lysine metabolism
3,4-dihydroxybutyrate* [M]		Metabolon	2 Amino acid	11 Butanoate metabolism
2-aminobutyrate [M]		Metabolon	2 Amino acid	11 Butanoate metabolism
5-oxoproline [M]		Metabolon	2 Amino acid	12 Glutathione metabolism
cysteine-glutathione disulfide [M]		Metabolon	2 Amino acid	12 Glutathione metabolism
histidine [M]		Metabolon	2 Amino acid	13 Histidine metabolism
4-acetamidobutanoate [M]		Metabolon	2 Amino acid	14 Guanidino and acetamido metabolism
N-[3-(2-Oxopyrrolidin-1-yl)propyl]acetamide [M]		Metabolon	2 Amino acid	15 Polyamine metabolism
glycylvaline [M]		Metabolon	3 Peptide	1 Dipeptide
aspartylphenylalanine [M]		Metabolon	3 Peptide	1 Dipeptide
pro-hydroxy-pro [M]		Metabolon	3 Peptide	1 Dipeptide
leucylalanine [M]		Metabolon	3 Peptide	1 Dipeptide
alpha-glutamyltyrosine [M]		Metabolon	3 Peptide	1 Dipeptide
phenylalanylserine [M]		Metabolon	3 Peptide	1 Dipeptide
phenylalanylleucine [M]		Metabolon	3 Peptide	1 Dipeptide
leucylleucine [M]		Metabolon	3 Peptide	1 Dipeptide
phenylalanylphenylalanine (2) [M]		Metabolon	3 Peptide	1 Dipeptide
gamma-glutamylglutamine [M]		Metabolon	3 Peptide	2 gamma-glutamyl
gamma-glutamyltyrosine [M]		Metabolon	3 Peptide	2 gamma-glutamyl
gamma-glutamylleucine [M]		Metabolon	3 Peptide	2 gamma-glutamyl
gamma-glutamylvaline [M]		Metabolon	3 Peptide	2 gamma-glutamyl
gamma-glutamylmethionine* [M]		Metabolon	3 Peptide	2 gamma-glutamyl
gamma-glutamylthreonine* [M]		Metabolon	3 Peptide	2 gamma-glutamyl
gamma-glutamylphenylalanine [M]		Metabolon	3 Peptide	2 gamma-glutamyl
gamma-glutamylisoleucine* [M]		Metabolon	3 Peptide	2 gamma-glutamyl
DSGEGDFXAEGGGVR* [M]		Metabolon	3 Peptide	3 Fibrinogen cleavage peptide
ADSGEGDFXAEGGGVR* [M]		Metabolon	3 Peptide	3 Fibrinogen cleavage peptide
ADpSGEGDFXAEGGGVR* [M]		Metabolon	3 Peptide	3 Fibrinogen cleavage peptide
HWESASXX* [M]		Metabolon	3 Peptide	5 Polypeptide
bradykinin, des-arg(9) [M]		Metabolon	3 Peptide	5 Polypeptide
caffeine [M]		Metabolon	4 Xenobiotics	1 Xanthine metabolism
paraxanthine [M]		Metabolon	4 Xenobiotics	1 Xanthine metabolism
theobromine [M]		Metabolon	4 Xenobiotics	1 Xanthine metabolism
theophylline [M]		Metabolon	4 Xenobiotics	1 Xanthine metabolism
3-methylxanthine [M]		Metabolon	4 Xenobiotics	1 Xanthine metabolism
1-methylxanthine [M]		Metabolon	4 Xenobiotics	1 Xanthine metabolism
7-methylxanthine [M]		Metabolon	4 Xenobiotics	1 Xanthine metabolism
1-methylurate [M]		Metabolon	4 Xenobiotics	1 Xanthine metabolism
1,7-dimethylurate [M]		Metabolon	4 Xenobiotics	1 Xanthine metabolism
quinate [M]		Metabolon	4 Xenobiotics	2 Food component/Plant
homostachydrine* [M]		Metabolon	4 Xenobiotics	2 Food component/Plant
piperine [M]		Metabolon	4 Xenobiotics	2 Food component/Plant
stachydrine [M]		Metabolon	4 Xenobiotics	2 Food component/Plant
thymol sulfate [M]		Metabolon	4 Xenobiotics	2 Food component/Plant
vanillin [M]		Metabolon	4 Xenobiotics	2 Food component/Plant
ergothioneine (2) [M]		Metabolon	4 Xenobiotics	2 Food component/Plant
hippurate [M]		Metabolon	4 Xenobiotics	3 Benzoate metabolism
benzoate [M]		Metabolon	4 Xenobiotics	3 Benzoate metabolism
catechol sulfate [M]		Metabolon	4 Xenobiotics	3 Benzoate metabolism
4-vinylphenol sulfate [M]		Metabolon	4 Xenobiotics	3 Benzoate metabolism
4-ethylphenylsulfate [M]		Metabolon	4 Xenobiotics	3 Benzoate metabolism
glycerol 2-phosphate [M]		Metabolon	4 Xenobiotics	4 Chemical
erythritol [M]		Metabolon	4 Xenobiotics	5 Sugar, sugar substitute, starch
lactate [M]		Metabolon	5 Carbohydrate	1 Glycolysis, gluconeogenesis, pyruvate metabolism
pyruvate [M]		Metabolon	5 Carbohydrate	1 Glycolysis, gluconeogenesis, pyruvate metabolism
glycerate [M]		Metabolon	5 Carbohydrate	1 Glycolysis, gluconeogenesis, pyruvate metabolism
glucose [M]		Metabolon	5 Carbohydrate	1 Glycolysis, gluconeogenesis, pyruvate metabolism
1,5-anhydroglucitol (1,5-AG) [M]		Metabolon	5 Carbohydrate	1 Glycolysis, gluconeogenesis, pyruvate metabolism
fructose [M]		Metabolon	5 Carbohydrate	2 Fructose, mannose, galactose, starch, and sucrose metabolism
mannose [M]		Metabolon	5 Carbohydrate	2 Fructose, mannose, galactose, starch, and sucrose metabolism
mannitol [M]		Metabolon	5 Carbohydrate	2 Fructose, mannose, galactose, starch, and sucrose metabolism
erythrose [M]		Metabolon	5 Carbohydrate	2 Fructose, mannose, galactose, starch, and sucrose metabolism
arabinose [M]		Metabolon	5 Carbohydrate	3 Nucleotide sugars, pentose metabolism
arabitol [M]		Metabolon	5 Carbohydrate	3 Nucleotide sugars, pentose metabolism
threitol [M]		Metabolon	5 Carbohydrate	3 Nucleotide sugars, pentose metabolism
erythronate* [M]		Metabolon	5 Carbohydrate	4 Aminosugars metabolism
biliverdin [M]		Metabolon	6 Cofactors and vitamins	1 Hemoglobin and porphyrin metabolism
bilirubin (Z,Z) [M]		Metabolon	6 Cofactors and vitamins	1 Hemoglobin and porphyrin metabolism
bilirubin (E,E)* [M]		Metabolon	6 Cofactors and vitamins	1 Hemoglobin and porphyrin metabolism
oxidized bilirubin* [M]		Metabolon	6 Cofactors and vitamins	1 Hemoglobin and porphyrin metabolism
bilirubin (E,Z or Z,E)* [M]		Metabolon	6 Cofactors and vitamins	1 Hemoglobin and porphyrin metabolism
ascorbate (Vitamin C) [M]		Metabolon	6 Cofactors and vitamins	2 Ascorbate and aldarate metabolism
threonate [M]		Metabolon	6 Cofactors and vitamins	2 Ascorbate and aldarate metabolism
O-methylascorbate* [M]		Metabolon	6 Cofactors and vitamins	2 Ascorbate and aldarate metabolism
alpha-tocopherol [M]		Metabolon	6 Cofactors and vitamins	3 Tocopherol metabolism
gamma-tocopherol [M]		Metabolon	6 Cofactors and vitamins	3 Tocopherol metabolism
heme* [M]		Metabolon	6 Cofactors and vitamins	4 Hemoglobin and porphyrin
pantothenate [M]		Metabolon	6 Cofactors and vitamins	5 Pantothenate and CoA metabolism
pyridoxate [M]		Metabolon	6 Cofactors and vitamins	6 Vitamin B6 metabolism
inosine [M]		Metabolon	7 Nucleotide	1 Purine metabolism, (hypo)xanthine/inosine containing
hypoxanthine [M]		Metabolon	7 Nucleotide	1 Purine metabolism, (hypo)xanthine/inosine containing
xanthine (2) [M]		Metabolon	7 Nucleotide	1 Purine metabolism, (hypo)xanthine/inosine containing
guanosine [M]		Metabolon	7 Nucleotide	2 Purine metabolism, guanine containing
7-methylguanine [M]		Metabolon	7 Nucleotide	2 Purine metabolism, guanine containing
uridine [M]		Metabolon	7 Nucleotide	3 Pyrimidine metabolism, uracil containing
pseudouridine [M]		Metabolon	7 Nucleotide	3 Pyrimidine metabolism, uracil containing
N1-methyl-3-pyridone-4-carboxamide [M]		Metabolon	7 Nucleotide	4 NAD metabolism
N1-methyladenosine [M]		Metabolon	7 Nucleotide	5 Purine metabolism, adenine containing
urate [M]		Metabolon	7 Nucleotide	6 Purine metabolism, urate metabolism
malate [M]		Metabolon	8 Energy	1 Krebs cycle
citrate [M]		Metabolon	8 Energy	1 Krebs cycle
alpha-ketoglutarate [M]		Metabolon	8 Energy	1 Krebs cycle
succinylcarnitine [M]		Metabolon	8 Energy	1 Krebs cycle
phosphate [M]		Metabolon	8 Energy	2 Oxidative phosphorylation
acetylphosphate [M]		Metabolon	8 Energy	2 Oxidative phosphorylation
L_VLDL_C [N]	Total cholesterol in large VLDL	NMR spectroscopy	1 Lipid	1 VLDL
L_VLDL_CE [N]	Cholesterol esters in large VLDL	NMR spectroscopy	1 Lipid	1 VLDL
L_VLDL_FC [N]	Free cholesterol in large VLDL	NMR spectroscopy	1 Lipid	1 VLDL
L_VLDL_L [N]	Total lipids in large VLDL	NMR spectroscopy	1 Lipid	1 VLDL
L_VLDL_P [N]	Concentration of large VLDL particles	NMR spectroscopy	1 Lipid	1 VLDL
L_VLDL_PL [N]	Phospholipids in large VLDL	NMR spectroscopy	1 Lipid	1 VLDL
L_VLDL_TG [N]	Triglycerides in large VLDL	NMR spectroscopy	1 Lipid	1 VLDL
M_VLDL_C [N]	Total cholesterol in medium VLDL	NMR spectroscopy	1 Lipid	1 VLDL
M_VLDL_CE [N]	Cholesterol esters in medium VLDL	NMR spectroscopy	1 Lipid	1 VLDL
M_VLDL_FC [N]	Free cholesterol in medium VLDL	NMR spectroscopy	1 Lipid	1 VLDL
M_VLDL_L [N]	Total lipids in medium VLDL	NMR spectroscopy	1 Lipid	1 VLDL
M_VLDL_P [N]	Concentration of medium VLDL particles	NMR spectroscopy	1 Lipid	1 VLDL
M_VLDL_PL [N]	Phospholipids in medium VLDL	NMR spectroscopy	1 Lipid	1 VLDL
M_VLDL_TG [N]	Triglycerides in medium VLDL	NMR spectroscopy	1 Lipid	1 VLDL
S_VLDL_C [N]	Total cholesterol in small VLDL	NMR spectroscopy	1 Lipid	1 VLDL
S_VLDL_FC [N]	Free cholesterol in small VLDL	NMR spectroscopy	1 Lipid	1 VLDL
S_VLDL_L [N]	Total lipids in small VLDL	NMR spectroscopy	1 Lipid	1 VLDL
S_VLDL_P [N]	Concentration of small VLDL particles	NMR spectroscopy	1 Lipid	1 VLDL
S_VLDL_PL [N]	Phospholipids in small VLDL	NMR spectroscopy	1 Lipid	1 VLDL
S_VLDL_TG [N]	Triglycerides in small VLDL	NMR spectroscopy	1 Lipid	1 VLDL
VLDL_D [N]	Mean diameter for VLDL particles	NMR spectroscopy	1 Lipid	1 VLDL
VLDL_TG [N]	Triglycerides in VLDL	NMR spectroscopy	1 Lipid	1 VLDL
XL_VLDL_L [N]	Total lipids in very large VLDL	NMR spectroscopy	1 Lipid	1 VLDL
XL_VLDL_P [N]	Concentration of very large VLDL particles	NMR spectroscopy	1 Lipid	1 VLDL
XL_VLDL_PL [N]	Phospholipids in very large VLDL	NMR spectroscopy	1 Lipid	1 VLDL
XL_VLDL_TG [N]	Triglycerides in very large VLDL	NMR spectroscopy	1 Lipid	1 VLDL
XS_VLDL_L [N]	Total lipids in very small VLDL	NMR spectroscopy	1 Lipid	1 VLDL
XS_VLDL_P [N]	Concentration of very small VLDL particles	NMR spectroscopy	1 Lipid	1 VLDL
XS_VLDL_PL [N]	Phospholipids in very small VLDL	NMR spectroscopy	1 Lipid	1 VLDL
XS_VLDL_TG [N]	Triglycerides in very small VLDL	NMR spectroscopy	1 Lipid	1 VLDL
XXL_VLDL_L [N]	Total lipids in extremely large VLDL	NMR spectroscopy	1 Lipid	1 VLDL
XXL_VLDL_P [N]	Concentration of extremely large VLDL particles	NMR spectroscopy	1 Lipid	1 VLDL
XXL_VLDL_PL [N]	Phospholipids in extremely large VLDL	NMR spectroscopy	1 Lipid	1 VLDL
XXL_VLDL_TG [N]	Triglycerides in extremely large VLDL	NMR spectroscopy	1 Lipid	1 VLDL
HDL_C [N]	Total cholesterol in HDL	NMR spectroscopy	1 Lipid	2 HDL
HDL_D [N]	Mean diameter for HDL particles	NMR spectroscopy	1 Lipid	2 HDL
HDL2_C [N]	Total cholesterol in HDL2	NMR spectroscopy	1 Lipid	2 HDL
HDL3_C [N]	Total cholesterol in HDL3	NMR spectroscopy	1 Lipid	2 HDL
L_HDL_C [N]	Total cholesterol in large HDL	NMR spectroscopy	1 Lipid	2 HDL
L_HDL_CE [N]	Cholesterol esters in large HDL	NMR spectroscopy	1 Lipid	2 HDL
L_HDL_FC [N]	Free cholesterol in large HDL	NMR spectroscopy	1 Lipid	2 HDL
L_HDL_L [N]	Total lipids in large HDL	NMR spectroscopy	1 Lipid	2 HDL
L_HDL_P [N]	Concentration of large HDL particles	NMR spectroscopy	1 Lipid	2 HDL
L_HDL_PL [N]	Phospholipids in large HDL	NMR spectroscopy	1 Lipid	2 HDL
M_HDL_C [N]	Total cholesterol in medium HDL	NMR spectroscopy	1 Lipid	2 HDL
M_HDL_CE [N]	Cholesterol esters in medium HDL	NMR spectroscopy	1 Lipid	2 HDL
M_HDL_FC [N]	Free cholesterol in medium HDL	NMR spectroscopy	1 Lipid	2 HDL
M_HDL_L [N]	Total lipids in medium HDL	NMR spectroscopy	1 Lipid	2 HDL
M_HDL_P [N]	Concentration of medium HDL particles	NMR spectroscopy	1 Lipid	2 HDL
M_HDL_PL [N]	Phospholipids in medium HDL	NMR spectroscopy	1 Lipid	2 HDL
S_HDL_L [N]	Total lipids in small HDL	NMR spectroscopy	1 Lipid	2 HDL
S_HDL_P [N]	Concentration of small HDL particles	NMR spectroscopy	1 Lipid	2 HDL
S_HDL_TG [N]	Triglycerides in small HDL	NMR spectroscopy	1 Lipid	2 HDL
XL_HDL_C [N]	Total cholesterol in very large HDL	NMR spectroscopy	1 Lipid	2 HDL
XL_HDL_CE [N]	Cholesterol esters in very large HDL	NMR spectroscopy	1 Lipid	2 HDL
XL_HDL_FC [N]	Free cholesterol in very large HDL	NMR spectroscopy	1 Lipid	2 HDL
XL_HDL_L [N]	Total lipids in very large HDL	NMR spectroscopy	1 Lipid	2 HDL
XL_HDL_P [N]	Concentration of very large HDL particles	NMR spectroscopy	1 Lipid	2 HDL
XL_HDL_PL [N]	Phospholipids in very large HDL	NMR spectroscopy	1 Lipid	2 HDL
XL_HDL_TG [N]	Triglycerides in very large HDL	NMR spectroscopy	1 Lipid	2 HDL
L_LDL_C [N]	Total cholesterol in large LDL	NMR spectroscopy	1 Lipid	5 LDL
L_LDL_CE [N]	Cholesterol esters in large LDL	NMR spectroscopy	1 Lipid	5 LDL
L_LDL_FC [N]	Free cholesterol in large LDL	NMR spectroscopy	1 Lipid	5 LDL
L_LDL_L [N]	Total lipids in large LDL	NMR spectroscopy	1 Lipid	5 LDL
L_LDL_P [N]	Concentration of large LDL particles	NMR spectroscopy	1 Lipid	5 LDL
L_LDL_PL [N]	Phospholipids in large LDL	NMR spectroscopy	1 Lipid	5 LDL
LDL_C [N]	Total cholesterol in LDL	NMR spectroscopy	1 Lipid	5 LDL
LDL_D [N]	Mean diameter for LDL particles	NMR spectroscopy	1 Lipid	5 LDL
M_LDL_C [N]	Total cholesterol in medium LDL	NMR spectroscopy	1 Lipid	5 LDL
M_LDL_CE [N]	Cholesterol esters in medium LDL	NMR spectroscopy	1 Lipid	5 LDL
M_LDL_L [N]	Total lipids in medium LDL	NMR spectroscopy	1 Lipid	5 LDL
M_LDL_P [N]	Concentration of medium LDL particles	NMR spectroscopy	1 Lipid	5 LDL
M_LDL_PL [N]	Phospholipids in medium LDL	NMR spectroscopy	1 Lipid	5 LDL
S_LDL_C [N]	Total cholesterol in small LDL	NMR spectroscopy	1 Lipid	5 LDL
S_LDL_L [N]	Total lipids in small LDL	NMR spectroscopy	1 Lipid	5 LDL
S_LDL_P [N]	Concentration of small LDL particles	NMR spectroscopy	1 Lipid	5 LDL
Est_C [N]	Esterified cholesterol	NMR spectroscopy	1 Lipid	6 Sterol/Steroid
Free_C [N]	Free cholesterol	NMR spectroscopy	1 Lipid	6 Sterol/Steroid
Serum_C [N]	Serum total cholesterol	NMR spectroscopy	1 Lipid	6 Sterol/Steroid
Bis_DB_ratio [N]	Ratio of bisallylic groups to double bonds	NMR spectroscopy	1 Lipid	8 Fatty acid, summary measure
Bis_FA_ratio [N]	Ratio of bisallylic groups to total fatty acids	NMR spectroscopy	1 Lipid	8 Fatty acid, summary measure
CH2_DB_ratio [N]	Average number of methylene groups per a double bond	NMR spectroscopy	1 Lipid	8 Fatty acid, summary measure
CH2_in_FA [N]	Average number of methylene groups in a fatty acid chain	NMR spectroscopy	1 Lipid	8 Fatty acid, summary measure
DB_in_FA [N]	Average number of double bonds in a fatty acid chain	NMR spectroscopy	1 Lipid	8 Fatty acid, summary measure
FALen [N]	Description of average fatty acid chain length, not actual carbon number	NMR spectroscopy	1 Lipid	8 Fatty acid, summary measure
FAw3 [N]	n-3 fatty acids	NMR spectroscopy	1 Lipid	8 Fatty acid, summary measure
FAw6 [N]	n-6 fatty acids	NMR spectroscopy	1 Lipid	8 Fatty acid, summary measure
FAw79S [N]	n-7, n-9 and saturated fatty acids	NMR spectroscopy	1 Lipid	8 Fatty acid, summary measure
MUFA [N]	Monounsaturated fatty acids; 16:1, 18:1	NMR spectroscopy	1 Lipid	8 Fatty acid, summary measure
otPUFA [N]	Other polyunsaturated fatty acids than 18:2	NMR spectroscopy	1 Lipid	8 Fatty acid, summary measure
Tot_FA [N]	Total fatty acids	NMR spectroscopy	1 Lipid	8 Fatty acid, summary measure
docosahexaenoate (DHA, 22:6n3) [N]		NMR spectroscopy	1 Lipid	10 Essential fatty acid
linoleate (18:2n6) [N]		NMR spectroscopy	1 Lipid	10 Essential fatty acid
IDL_C [N]	Total cholesterol in IDL	NMR spectroscopy	1 Lipid	12 IDL
IDL_FC [N]	Free cholesterol in IDL	NMR spectroscopy	1 Lipid	12 IDL
IDL_L [N]	Total lipids in IDL	NMR spectroscopy	1 Lipid	12 IDL
IDL_P [N]	Concentration of IDL particles	NMR spectroscopy	1 Lipid	12 IDL
IDL_PL [N]	Phospholipids in IDL	NMR spectroscopy	1 Lipid	12 IDL
IDL_TG [N]	Triglycerides in IDL	NMR spectroscopy	1 Lipid	12 IDL
glycerol [N]		NMR spectroscopy	1 Lipid	14 Glycerolipid metabolism
MobCH [N]	Double bond protons of mobile lipids	NMR spectroscopy	1 Lipid	16 Composition of mobile lipids
MobCH2 [N]	CH2 groups of mobile lipids	NMR spectroscopy	1 Lipid	16 Composition of mobile lipids
MobCH3 [N]	CH3 groups of mobile lipids	NMR spectroscopy	1 Lipid	16 Composition of mobile lipids
PC [N]	Phosphatidylcholine and other cholines	NMR spectroscopy	1 Lipid	17 Glycerophospholipids
TG_PG [N]	Ratio of triglycerides to phosphoglycerides	NMR spectroscopy	1 Lipid	17 Glycerophospholipids
TotPG [N]	Total phosphoglycerides	NMR spectroscopy	1 Lipid	17 Glycerophospholipids
acetoacetate [N]		NMR spectroscopy	1 Lipid	19 Ketone bodies
3-hydroxybutyrate (BHBA) [N]		NMR spectroscopy	1 Lipid	19 Ketone bodies
SM [N]	Sphingomyelins	NMR spectroscopy	1 Lipid	23 Sphingolipid
Serum_TG [N]	Serum total triglycerides	NMR spectroscopy	1 Lipid	30 Triacylglycerol
isoleucine [N]		NMR spectroscopy	2 Amino acid	1 Valine, leucine and isoleucine metabolism
leucine [N]		NMR spectroscopy	2 Amino acid	1 Valine, leucine and isoleucine metabolism
valine [N]		NMR spectroscopy	2 Amino acid	1 Valine, leucine and isoleucine metabolism
phenylalanine [N]		NMR spectroscopy	2 Amino acid	2 Phenylalanine & tyrosine metabolism
tyrosine [N]		NMR spectroscopy	2 Amino acid	2 Phenylalanine & tyrosine metabolism
urea [N]		NMR spectroscopy	2 Amino acid	4 Urea cycle, arginine-, proline-, metabolism
glycine [N]		NMR spectroscopy	2 Amino acid	5 Glycine, serine and threonine metabolism
alanine [N]		NMR spectroscopy	2 Amino acid	6 Alanine and aspartate metabolism
glutamine [N]		NMR spectroscopy	2 Amino acid	8 Glutamate metabolism
creatinine [N]		NMR spectroscopy	2 Amino acid	9 Creatine metabolism
histidine [N]		NMR spectroscopy	2 Amino acid	13 Histidine metabolism
ApoA1 [N]	Apolipoprotein A-I	NMR spectroscopy	3 Peptide	4 Apolipoprotein
ApoB [N]	Apolipoprotein B	NMR spectroscopy	3 Peptide	4 Apolipoprotein
Gp [N]	Glycoprotein acetyls, mainly a1-acid glycoprotein	NMR spectroscopy	3 Peptide	6 Glycoprotein
Alb [N]	Albumin	NMR spectroscopy	3 Peptide	7 Protein
glucose [N]		NMR spectroscopy	5 Carbohydrate	1 Glycolysis, gluconeogenesis, pyruvate metabolism
lactate [N]		NMR spectroscopy	5 Carbohydrate	1 Glycolysis, gluconeogenesis, pyruvate metabolism
pyruvate [N]		NMR spectroscopy	5 Carbohydrate	1 Glycolysis, gluconeogenesis, pyruvate metabolism
acetate [N]		NMR spectroscopy	8 Energy	1 Krebs cycle
citrate [N]		NMR spectroscopy	8 Energy	1 Krebs cycle
[M], Metabolon platform; [N], NMR spectroscopy platform

## Sheet: Table S2
Table S2 Cross-platform correlations of metabolites determined on the Metabolon and NMR spectroscopy platforms. Pearson’s correlation is shown.
Metabolite	Correlation
alanine	0.604974
creatinine	0.593687
glutamine	0.725324
glycine	0.708772
histidine	0.499183
phenylalanine	0.700907
tyrosine	0.870931
urea	0.50566
isoleucine	0.700874
leucine	0.83706
valine	0.865727
lactate	0.788073
pyruvate	0.464809
glucose	0.838426
citrate	0.808817
linoleate (18:2n6)	0.189605
docosahexaenoate (DHA, 22:6n3)	0.597587
glycerol	0.739243
3-hydroxybutyrate (BHBA)	0.914173
Serum_C	0.774698

## Sheet: Table S3
Table S3 Metabolite transformation. Prior to multiple imputation, the transformation (one of Crt, cubic root; Log, natural logarithmic; Raw, none; Sqrt, square root) showing the smallest deviation from normality in Shapiro-Wilk test was chosen and kept throughout the analysis.
Metabolite name	Selected transformation
acetoacetate [N]	Log
acetate [N]	Log
alanine [N]	Log
Alb [N]	Crt
Delta Alcohol	Raw
ApoA1 [N]	Raw
ApoB [N]	Crt
Bis_DB_ratio [N]	Raw
Bis_FA_ratio [N]	Raw
3-hydroxybutyrate (BHBA) [N]	Log
CH2_DB_ratio [N]	Log
CH2_in_FA [N]	Log
citrate [N]	Log
creatinine [N]	Log
DB_in_FA [N]	Raw
docosahexaenoate (DHA, 22:6n3) [N]	Log
Est_C [N]	Crt
FALen [N]	Raw
FAw3 [N]	Log
FAw6 [N]	Log
FAw79S [N]	Log
Free_C [N]	Log
glucose [N]	Log
glutamine [N]	Sqrt
glycerol [N]	Crt
glycine [N]	Log
Gp [N]	Log
HDL_D [N]	Log
HDL2_C [N]	Log
histidine [N]	Sqrt
IDL_C [N]	Crt
IDL_FC [N]	Sqrt
IDL_L [N]	Crt
IDL_P [N]	Crt
IDL_PL [N]	Sqrt
IDL_TG [N]	Crt
isoleucine [N]	Log
L_HDL_CE [N]	Crt
L_HDL_FC [N]	Crt
L_HDL_L [N]	Crt
L_HDL_P [N]	Sqrt
L_HDL_PL [N]	Sqrt
L_LDL_CE [N]	Crt
L_LDL_FC [N]	Sqrt
L_LDL_L [N]	Crt
L_LDL_P [N]	Crt
L_LDL_PL [N]	Crt
L_VLDL_CE [N]	Crt
L_VLDL_FC [N]	Log
L_VLDL_P [N]	Log
L_VLDL_PL [N]	Log
L_VLDL_TG [N]	Log
linoleate (18:2n6) [N]	Log
lactate [N]	Sqrt
LDL_C [N]	Sqrt
LDL_D [N]	Raw
leucine [N]	Log
Alcohol (Baseline)	Crt
Weight (Baseline)	Log
WHR (Baseline)	Raw
% Delta weight/y	Raw
% Delta WHR/y	Raw
M_HDL_CE [N]	Sqrt
M_HDL_FC [N]	Sqrt
M_HDL_L [N]	Sqrt
M_HDL_P [N]	Crt
M_HDL_PL [N]	Sqrt
M_LDL_C [N]	Sqrt
M_LDL_CE [N]	Sqrt
M_LDL_L [N]	Sqrt
M_LDL_P [N]	Sqrt
M_LDL_PL [N]	Sqrt
M_VLDL_CE [N]	Log
M_VLDL_P [N]	Log
M_VLDL_PL [N]	Log
M_VLDL_TG [N]	Log
tryptophan [M]	Crt
histidine [M]	Sqrt
leucine [M]	Log
Serum_C [M]	Crt
phenylalanine [M]	Log
creatinine [M]	Crt
lactate [M]	Log
3-hydroxybutyrate (BHBA) [M]	Log
caffeine [M]	Log
arabinose [M]	Log
fructose [M]	Log
mannose [M]	Log
pyruvate [M]	Log
linoleate (18:2n6) [M]	Crt
arachidonate (20:4n6) [M]	Log
deoxycholate [M]	Log
inosine [M]	Log
threonine [M]	Sqrt
tyrosine [M]	Log
lysine [M]	Crt
methionine [M]	Log
malate [M]	Log
palmitate (16:0) [M]	Sqrt
nonadecanoate (19:0) [M]	Crt
stearate (18:0) [M]	Crt
oleate (18:1n9) [M]	Sqrt
pentadecanoate (15:0) [M]	Crt
pipecolate [M]	Log
inositol 1-phosphate (I1P) [M]	Log
ornithine [M]	Crt
5-oxoproline [M]	Log
pantothenate [M]	Log
4-acetamidobutanoate [M]	Crt
alpha-tocopherol [M]	Log
citrate [M]	Log
glycerate [M]	Crt
guanosine [M]	Crt
N-acetylalanine [M]	Log
urate [M]	Sqrt
ursodeoxycholate [M]	Log
arginine [M]	Crt
ascorbate (Vitamin C) [M]	Crt
caprate (10:0) [M]	Log
heptanoate (7:0) [M]	Log
laurate (12:0) [M]	Log
valine [M]	Sqrt
urea [M]	Log
cortisol [M]	Crt
cortisone [M]	Sqrt
proline [M]	Log
citrulline [M]	Crt
biliverdin [M]	Log
serotonin (5HT) [M]	Crt
gamma-glutamylglutamine [M]	Sqrt
gamma-glutamyltyrosine [M]	Log
hypoxanthine [M]	Sqrt
betaine [M]	Log
xanthine [M]	Log
phosphate [M]	Log
3-methoxytyrosine [M]	Log
undecanoate (11:0) [M]	Log
beta-hydroxyisovalerate [M]	Log
taurodeoxycholate [M]	Log
X-02973 [M]	Log
X-03003 [M]	Sqrt
X-03088 [M]	Sqrt
X-03090 [M]	Crt
X-03094 [M]	Log
glycerol [M]	Log
kynurenine [M]	Log
mannitol [M]	Log
glycerol 3-phosphate (G3P) [M]	Log
acetylphosphate [M]	Crt
carnitine [M]	Raw
choline [M]	Crt
N-acetylornithine [M]	Log
N1-methyladenosine [M]	Log
3-phenylpropionate (hydrocinnamate) [M]	Log
hippurate [M]	Log
benzoate [M]	Log
arabitol [M]	Log
glycerophosphorylcholine (GPC) [M]	Log
aspartate [M]	Crt
X-04357 [M]	Log
X-04494 [M]	Sqrt
X-04495 [M]	Log
X-04498 [M]	Log
3,4-dihydroxybutyrate* [M]	Crt
dihomo-linoleate (20:2n6) [M]	Log
X-18601 [M]	Log
2-hydroxystearate [M]	Log
paraxanthine [M]	Crt
X-05426 [M]	Log
quinate [M]	Log
indolelactate [M]	Log
glycylvaline [M]	Log
gamma-glutamylleucine [M]	Log
theobromine [M]	Log
theophylline [M]	Log
eicosapentaenoate (EPA, 20:5n3) [M]	Log
glycocholate [M]	Log
taurochenodeoxycholate [M]	Log
X-05907 [M]	Crt
docosahexaenoate (DHA, 22:6n3) [M]	Log
1-stearoylglycerophosphoinositol [M]	Log
X-06226 [M]	Crt
X-06227 [M]	Crt
X-06246 [M]	Sqrt
X-06267 [M]	Crt
X-06307 [M]	Crt
X-06350 [M]	Crt
myo-inositol [M]	Log
glucose [M]	Log
1,5-anhydroglucitol (1,5-AG) [M]	Raw
erythritol [M]	Log
2-hydroxybutyrate (AHB) [M]	Log
3-methyl-2-oxobutyrate [M]	Log
1-palmitoylglycerol (1-monopalmitin) [M]	Log
1-oleoylglycerol (1-monoolein) [M]	Log
1-stearoylglycerol (1-monostearin) [M]	Log
X-08402 [M]	Crt
2-hydroxyisobutyrate [M]	Log
X-08766 [M]	Crt
phenyllactate (PLA) [M]	Log
homocitrulline [M]	Log
aspartylphenylalanine [M]	Log
levulinate (4-oxovalerate) [M]	Log
palmitoylcarnitine [M]	Log
X-08988 [M]	Log
X-09026 [M]	Crt
X-09108 [M]	Crt
cholate [M]	Log
X-09706 [M]	Log
X-10395 [M]	Log
X-10429 [M]	Crt
X-10500 [M]	Crt
X-10506 [M]	Sqrt
X-10510 [M]	Crt
1-linoleoylglycerol (1-monolinolein) [M]	Log
indoleacetate [M]	Log
hyodeoxycholate [M]	Log
3-indoxyl sulfate [M]	Crt
N-acetylglycine [M]	Log
bilirubin (Z,Z) [M]	Log
erythrose [M]	Log
glycerol 2-phosphate [M]	Log
threonate [M]	Crt
X-10675 [M]	Log
X-10810 [M]	Log
cysteine [M]	Crt
cystine [M]	Log
DSGEGDFXAEGGGVR* [M]	Log
pyridoxate [M]	Log
androsterone sulfate [M]	Crt
3-carboxy-4-methyl-5-propyl-2-furanpropanoate (CMPF) [M]	Crt
3-(4-hydroxyphenyl)lactate [M]	Log
acetylcarnitine [M]	Crt
serine [M]	Crt
trans-4-hydroxyproline [M]	Log
glutamate [M]	Log
hexanoylcarnitine [M]	Log
glycine [M]	Log
alanine [M]	Crt
glycochenodeoxycholate [M]	Log
2-aminobutyrate [M]	Log
scyllo-inositol [M]	Log
dodecanedioate [M]	Log
gamma-glutamylvaline [M]	Crt
3-hydroxy-2-ethylpropionate [M]	Crt
indolepropionate [M]	Log
butyrylcarnitine [M]	Log
myristoleate (14:1n5) [M]	Log
dehydroisoandrosterone sulfate (DHEA-S) [M]	Crt
3-methylxanthine [M]	Log
propionylcarnitine [M]	Log
linoleamide (18:2n6) [M]	Log
oleamide [M]	Log
10-undecenoate (11:1n1) [M]	Crt
X-11204 [M]	Log
X-02269 [M]	Log
phenol sulfate [M]	Log
X-06126 [M]	Log
X-11247 [M]	Log
X-11261 [M]	Log
X-02249 [M]	Log
heme* [M]	Log
X-11299 [M]	Log
X-11315 [M]	Log
X-11317 [M]	Crt
1-linoleoylglycerophosphoethanolamine* [M]	Log
X-11327 [M]	Log
X-11334 [M]	Log
3-dehydrocarnitine* [M]	Log
pyroglutamine* [M]	Log
C-glycosyltryptophan* [M]	Log
X-11374 [M]	Sqrt
X-11381 [M]	Sqrt
N-[3-(2-Oxopyrrolidin-1-yl)propyl]acetamide [M]	Log
X-11412 [M]	Sqrt
X-01911 [M]	Log
xanthine (2) [M]	Log
X-11423 [M]	Log
X-09789 [M]	Log
X-11437 [M]	Log
X-11438 [M]	Log
X-11440 [M]	Log
X-11441 [M]	Log
X-11442 [M]	Crt
X-11444 [M]	Log
5alpha-androstan-3beta,17beta-diol disulfate [M]	Log
X-11452 [M]	Log
X-11469 [M]	Crt
X-11470 [M]	Log
X-11485 [M]	Log
X-11491 [M]	Log
X-11497 [M]	Sqrt
HWESASXX* [M]	Log
X-11521 [M]	Log
X-11529 [M]	Log
X-11530 [M]	Crt
X-11537 [M]	Log
X-11538 [M]	Log
X-11540 [M]	Log
X-11546 [M]	Log
X-11550 [M]	Log
X-11552 [M]	Log
O-methylascorbate* [M]	Log
adrenate (22:4n6) [M]	Crt
homostachydrine* [M]	Log
ADSGEGDFXAEGGGVR* [M]	Log
methylcysteine [M]	Log
X-11787 [M]	Log
X-11792 [M]	Log
oxidized bilirubin* [M]	Log
X-11795 [M]	Log
X-11799 [M]	Log
X-11805 [M]	Log
X-11809 [M]	Crt
X-11818 [M]	Log
X-11820 [M]	Crt
X-11845 [M]	Log
X-11847 [M]	Log
X-11849 [M]	Log
X-11850 [M]	Log
X-11852 [M]	Log
X-11858 [M]	Log
X-11859 [M]	Log
X-11876 [M]	Log
X-11880 [M]	Crt
1-arachidonoylglycerophosphocholine* [M]	Log
1-palmitoleoylglycerophosphocholine* [M]	Log
gamma-glutamylmethionine* [M]	Log
gamma-glutamylthreonine* [M]	Crt
X-12029 [M]	Sqrt
X-12038 [M]	Crt
X-12039 [M]	Log
X-12056 [M]	Log
X-12063 [M]	Log
gamma-tocopherol [M]	Log
gamma-glutamylphenylalanine [M]	Sqrt
pseudouridine [M]	Log
valerate [M]	Log
palmitoleate (16:1n7) [M]	Crt
alpha-ketoglutarate [M]	Crt
erythronate* [M]	Log
X-12092 [M]	Log
X-12093 [M]	Log
X-12094 [M]	Log
N1-methyl-3-pyridone-4-carboxamide [M]	Log
hydroxytryptophane* [M]	Log
X-12206 [M]	Log
X-12212 [M]	Log
X-12216 [M]	Log
X-12217 [M]	Log
X-12230 [M]	Log
X-12231 [M]	Log
X-12244 [M]	Log
X-12253 [M]	Log
ADpSGEGDFXAEGGGVR* [M]	Log
1-eicosatrienoylglycerophosphocholine* [M]	Log
1-docosahexaenoylglycerophosphocholine* [M]	Log
X-12405 [M]	Log
X-12428 [M]	Log
1-eicosadienoylglycerophosphocholine* [M]	Log
12-hydroxyeicosatetraenoate (12-HETE) [M]	Log
5,8-tetradecadienoate [M]	Log
X-12443 [M]	Log
X-12456 [M]	Log
X-12465 [M]	Log
piperine [M]	Log
octanoylcarnitine [M]	Log
alpha-hydroxyisovalerate [M]	Log
N-acetylthreonine [M]	Log
decanoylcarnitine [M]	Log
1-palmitoylglycerophosphocholine [M]	Log
1-heptadecanoylglycerophosphocholine [M]	Log
1-stearoylglycerophosphocholine [M]	Log
5-dodecenoate (12:1n7) [M]	Log
stearidonate (18:4n3) [M]	Log
10-heptadecenoate (17:1n7) [M]	Crt
10-nonadecenoate (19:1n9) [M]	Crt
epiandrosterone sulfate [M]	Crt
X-12510 [M]	Log
bilirubin (E,Z or Z,E)* [M]	Log
X-12544 [M]	Log
X-12556 [M]	Crt
1-arachidonoylglycerophosphoinositol* [M]	Log
X-12627 [M]	Log
X-12644 [M]	Crt
asparagine [M]	Crt
X-12680 [M]	Crt
X-12696 [M]	Sqrt
X-12704 [M]	Log
X-12717 [M]	Log
X-12734 [M]	Log
X-12749 [M]	Log
stachydrine [M]	Crt
1-methylxanthine [M]	Log
7-methylxanthine [M]	Log
1-methylurate [M]	Log
1,7-dimethylurate [M]	Log
isovalerylcarnitine [M]	Log
stearoylcarnitine [M]	Log
1-stearoylglycerophosphoethanolamine [M]	Log
1-linoleoylglycerophosphocholine [M]	Log
bradykinin, des-arg(9) [M]	Log
X-12771 [M]	Log
X-12776 [M]	Crt
gamma-glutamylisoleucine* [M]	Log
X-12786 [M]	Log
X-12798 [M]	Crt
X-12816 [M]	Log
X-12830 [M]	Log
X-12844 [M]	Crt
X-12850 [M]	Log
laurylcarnitine [M]	Log
docosapentaenoic acid (n6-DPA) [M]	Log
isovalerate [M]	Crt
X-13069 [M]	Crt
stearamide [M]	Log
X-13215 [M]	Log
X-13372 [M]	Log
7-methylguanine [M]	Log
phenylacetylglutamine [M]	Log
pro-hydroxy-pro [M]	Log
cysteine-glutathione disulfide [M]	Log
oleoylcarnitine [M]	Log
1-arachidonoylglycerophosphoethanolamine* [M]	Log
X-13429 [M]	Log
nonanoylcarnitine* [M]	Log
X-13435 [M]	Log
X-13477 [M]	Crt
2-palmitoylglycerophosphocholine* [M]	Log
2-oleoylglycerophosphocholine* [M]	Log
2-stearoylglycerophosphocholine* [M]	Log
2-linoleoylglycerophosphocholine* [M]	Log
X-13496 [M]	Sqrt
1-palmitoylglycerophosphoinositol* [M]	Log
catechol sulfate [M]	Crt
X-13548 [M]	Sqrt
X-13549 [M]	Sqrt
X-13553 [M]	Log
X-13619 [M]	Sqrt
tiglylcarnitine [M]	Log
2-methylbutyroylcarnitine [M]	Log
hydroxyisovaleroylcarnitine [M]	Log
glutaroylcarnitine [M]	Log
X-13671 [M]	Log
2-tetradecenoylcarnitine [M]	Log
X-13741 [M]	Log
1-myristoylglycerophosphocholine [M]	Log
1-oleoylglycerophosphoethanolamine [M]	Log
1-palmitoylglycerophosphoethanolamine [M]	Crt
2-hydroxypalmitate [M]	Log
hexadecanedioate [M]	Log
dihomo-linolenate (20:3n3 or n6) [M]	Log
X-13859 [M]	Log
threitol [M]	Log
X-14056 [M]	Crt
X-14057 [M]	Crt
X-14086 [M]	Crt
thymol sulfate [M]	Log
4-vinylphenol sulfate [M]	Log
4-ethylphenylsulfate [M]	Log
p-cresol sulfate [M]	Sqrt
leucylalanine [M]	Crt
alpha-glutamyltyrosine [M]	Crt
phenylalanylserine [M]	Crt
leucylalanine (2) [M]	Crt
X-14374 [M]	Log
phenylalanylleucine [M]	Log
X-14473 [M]	Log
X-14541 [M]	Log
X-14588 [M]	Raw
X-14626 [M]	Log
X-14658 [M]	Log
X-14662 [M]	Log
2-linoleoylglycerophosphoethanolamine* [M]	Log
X-14745 [M]	Crt
octadecanedioate [M]	Log
leucylleucine [M]	Crt
7-alpha-hydroxy-3-oxo-4-cholestenoate (7-Hoca) [M]	Log
n-butyl oleate [M]	Crt
dimethylarginine (SDMA + ADMA) [M]	Log
taurolithocholate 3-sulfate [M]	Log
vanillin [M]	Crt
succinylcarnitine [M]	Log
tryptophan betaine (2) [M]	Log
5alpha-androstan-3beta,17beta-diol disulfate (2) [M]	Log
4-androsten-3beta,17beta-diol disulfate 1* (2) [M]	Log
4-androsten-3beta,17beta-diol disulfate 2* (2) [M]	Crt
2-hydroxyglutarate (2) [M]	Log
ergothioneine (2) [M]	Log
palmitoyl sphingomyelin (2) [M]	Log
phenylalanylphenylalanine (2) [M]	Crt
cis-4-decenoylcarnitine (2) [M]	Log
15-methylpalmitate (isobar with 2-methylpalmitate) (2) [M]	Crt
MobCH [N]	Log
MobCH2 [N]	Log
MobCH3 [N]	Log
MUFA [N]	Log
otPUFA [N]	Log
PC [N]	Log
phenylalanine [N]	Log
pyruvate [N]	Crt
S_HDL_L [N]	Raw
S_HDL_P [N]	Sqrt
S_HDL_TG [N]	Sqrt
S_LDL_C [N]	Sqrt
S_LDL_L [N]	Crt
S_LDL_P [N]	Crt
S_VLDL_TG [N]	Log
Serum_C [N]	Crt
SM [N]	Sqrt
TG_PG [N]	Log
Tot_FA [N]	Log
TotPG [N]	Log
tyrosine [N]	Log
urea [N]	Crt
Alcohol (FUP)	Crt
Weight (FUP)	Log
WHR (FUP)	Raw
valine [N]	Crt
VLDL_D [N]	Log
VLDL_TG [N]	Log
XL_HDL_CE [N]	Sqrt
XL_HDL_FC [N]	Crt
XL_HDL_P [N]	Crt
XL_HDL_PL [N]	Crt
XL_HDL_TG [N]	Crt
XL_VLDL_L [N]	Log
XL_VLDL_P [N]	Raw
XL_VLDL_PL [N]	Log
XL_VLDL_TG [N]	Log
XS_VLDL_L [N]	Crt
XS_VLDL_P [N]	Crt
XS_VLDL_PL [N]	Crt
XS_VLDL_TG [N]	Crt
XXL_VLDL_L [N]	Log
XXL_VLDL_P [N]	Log
XXL_VLDL_PL [N]	Log
XXL_VLDL_TG [N]	Log

## Sheet: Table S4
Table S4 Association of annual percentage body weight change (ΔBW) with single metabolite concentrations. Results are derived from linear models adjusted for age, sex and baseline body weight. For single metabolites, the significance threshold was chosen as P < 1.2 x 10-4 corresponding to Bonferroni correction for 411 tests. The table also provides membership of the metabolites to metabolite modu…
Metabolite name	β-Coefficient	p-value	Module	Module membership strength
Serum_TG [N]	0.233359	2.3e-21	MetM1 (TG/VLDL module)	0.989
M_VLDL_FC [N]	0.213148	3.4e-18	MetM1 (TG/VLDL module)	0.986
M_VLDL_PL [N]	0.213328	3e-18	MetM1 (TG/VLDL module)	0.98
M_VLDL_C [N]	0.210052	1.3e-17	MetM1 (TG/VLDL module)	0.979
M_VLDL_L [N]	0.213256	2.1e-18	MetM1 (TG/VLDL module)	0.978
VLDL_TG [N]	0.213814	1.3e-18	MetM1 (TG/VLDL module)	0.975
M_VLDL_P [N]	0.210652	5.1e-18	MetM1 (TG/VLDL module)	0.969
S_VLDL_TG [N]	0.212232	2.4e-18	MetM1 (TG/VLDL module)	0.966
L_VLDL_L [N]	0.215971	7.4e-19	MetM1 (TG/VLDL module)	0.963
S_VLDL_P [N]	0.211775	4.5e-18	MetM1 (TG/VLDL module)	0.961
L_VLDL_FC [N]	0.211711	5.2e-18	MetM1 (TG/VLDL module)	0.96
L_VLDL_CE [N]	0.199116	2.5e-16	MetM1 (TG/VLDL module)	0.959
L_VLDL_C [N]	0.212956	2e-18	MetM1 (TG/VLDL module)	0.959
MobCH2 [N]	0.232057	1.4e-20	MetM1 (TG/VLDL module)	0.958
L_VLDL_PL [N]	0.219335	5.6e-19	MetM1 (TG/VLDL module)	0.956
M_VLDL_CE [N]	0.19903	8.8e-16	MetM1 (TG/VLDL module)	0.95
S_VLDL_L [N]	0.208993	1.5e-17	MetM1 (TG/VLDL module)	0.948
M_VLDL_TG [N]	0.194525	1.3e-15	MetM1 (TG/VLDL module)	0.945
L_VLDL_TG [N]	0.197121	7.9e-16	MetM1 (TG/VLDL module)	0.942
S_VLDL_PL [N]	0.203232	1.7e-16	MetM1 (TG/VLDL module)	0.929
XL_VLDL_TG [N]	0.212719	9.9e-17	MetM1 (TG/VLDL module)	0.924
S_VLDL_FC [N]	0.194227	5.2e-15	MetM1 (TG/VLDL module)	0.913
FAw79S [N]	0.227655	2.3e-19	MetM1 (TG/VLDL module)	0.906
XL_VLDL_PL [N]	0.223489	7.6e-20	MetM1 (TG/VLDL module)	0.906
XL_VLDL_L [N]	0.201163	2.4e-16	MetM1 (TG/VLDL module)	0.906
MUFA [N]	0.218351	3.6e-18	MetM1 (TG/VLDL module)	0.903
MobCH3 [N]	0.220039	9.5e-18	MetM1 (TG/VLDL module)	0.891
TG_PG [N]	0.216616	4.4e-20	MetM1 (TG/VLDL module)	0.889
Tot_FA [N]	0.216465	2.9e-17	MetM1 (TG/VLDL module)	0.878
MobCH [N]	0.202792	2.2e-15	MetM1 (TG/VLDL module)	0.868
XXL_VLDL_TG [N]	0.251965	4e-25	MetM1 (TG/VLDL module)	0.865
VLDL_D [N]	0.192319	1.6e-15	MetM1 (TG/VLDL module)	0.864
XS_VLDL_TG [N]	0.201298	1.5e-15	MetM1 (TG/VLDL module)	0.863
XXL_VLDL_L [N]	0.249727	5e-24	MetM1 (TG/VLDL module)	0.856
S_VLDL_C [N]	0.179574	6.4e-13	MetM1 (TG/VLDL module)	0.84
S_HDL_TG [N]	0.203693	1.1e-16	MetM1 (TG/VLDL module)	0.819
XXL_VLDL_PL [N]	0.2155	7.1e-17	MetM1 (TG/VLDL module)	0.808
isoleucine [N]	0.183607	1.2e-16	MetM1 (TG/VLDL module)	0.779
Gp [N]	0.221643	2.3e-19	MetM1 (TG/VLDL module)	0.741
HDL3_C [N]	0.104485	5.2e-05	MetM1 (TG/VLDL module)	0.609
CH2_DB_ratio [N]	0.153407	7.1e-10	MetM1 (TG/VLDL module)	0.598
otPUFA [N]	0.163499	2.3e-10	MetM1 (TG/VLDL module)	0.576
1-oleoylglycerol (1-monoolein) [M]	0.074954	0.0035	MetM1 (TG/VLDL module)	0.513
1-palmitoylglycerol (1-monopalmitin) [M]	0.122517	5.1e-06	MetM1 (TG/VLDL module)	0.483
FAw3 [N]	0.108678	2.7e-05	MetM1 (TG/VLDL module)	0.481
1-linoleoylglycerol (1-monolinolein) [M]	0.06694	0.0094	MetM1 (TG/VLDL module)	0.468
XL_HDL_TG [N]	0.098211	0.00011	MetM1 (TG/VLDL module)	0.426
CH2_in_FA [N]	0.11872	4e-06	MetM1 (TG/VLDL module)	0.421
docosahexaenoate (DHA, 22:6n3) [N]	0.11522	8e-06	MetM1 (TG/VLDL module)	0.408
glutamate [M]	0.218926	1.9e-20	MetM1 (TG/VLDL module)	0.399
inositol 1-phosphate (I1P) [M]	0.085049	0.0018	MetM1 (TG/VLDL module)	0.396
urate [M]	0.165391	7.7e-15	MetM1 (TG/VLDL module)	0.39
lactate [M]	0.188391	6.1e-14	MetM1 (TG/VLDL module)	0.339
1-stearoylglycerol (1-monostearin) [M]	0.125095	7e-06	MetM1 (TG/VLDL module)	0.337
phenylalanine [N]	0.185617	2.6e-14	MetM1 (TG/VLDL module)	0.313
alanine [N]	0.124893	1.1e-06	MetM1 (TG/VLDL module)	0.307
pyruvate [N]	0.229792	1.9e-19	MetM1 (TG/VLDL module)	0.305
propionylcarnitine [M]	0.114848	2.8e-06	MetM1 (TG/VLDL module)	0.301
O-methylascorbate* [M]	0.149055	7.3e-10	MetM1 (TG/VLDL module)	0.293
gamma-glutamylisoleucine* [M]	0.070883	0.02	MetM1 (TG/VLDL module)	0.268
oleate (18:1n9) [M]	0.028169	0.26	MetM2	0.932
palmitate (16:0) [M]	0.062668	0.014	MetM2	0.899
10-nonadecenoate (19:1n9) [M]	0.011071	0.66	MetM2	0.899
10-heptadecenoate (17:1n7) [M]	0.039681	0.11	MetM2	0.891
dihomo-linoleate (20:2n6) [M]	0.026219	0.3	MetM2	0.859
eicosenoate (20:1n9 or 11) [M]	0.018356	0.47	MetM2	0.847
linoleate (18:2n6) [M]	-0.0092	0.71	MetM2	0.839
myristate (14:0) [M]	0.000951	0.97	MetM2	0.836
palmitoleate (16:1n7) [M]	0.057726	0.02	MetM2	0.827
margarate (17:0) [M]	-0.027602	0.27	MetM2	0.821
stearate (18:0) [M]	0.017975	0.48	MetM2	0.806
linolenate [alpha or gamma, (18:3n3 or 6)] [M]	0.00533	0.83	MetM2	0.79
docosapentaenoate (n3 DPA, 22:5n3) [M]	0.001946	0.94	MetM2	0.772
5,8-tetradecadienoate [M]	-0.025399	0.32	MetM2	0.763
myristoleate (14:1n5) [M]	0.034239	0.15	MetM2	0.744
5-dodecenoate (12:1n7) [M]	0.005671	0.82	MetM2	0.731
2-tetradecenoylcarnitine [M]	-0.022918	0.37	MetM2	0.719
3-hydroxybutyrate (BHBA) [M]	-0.093806	0.00024	MetM2	0.704
glycerol [M]	0.114033	6.2e-07	MetM2	0.69
oleoylcarnitine [M]	0.021304	0.4	MetM2	0.687
15-methylpalmitate (isobar with 2-methylpalmitate) (2) [M]	-0.056528	0.022	MetM2	0.662
bilirubin (E,E)* [M]	0.006596	0.8	MetM2	0.647
laurylcarnitine [M]	-0.045939	0.072	MetM2	0.637
laurate (12:0) [M]	-0.065324	0.0093	MetM2	0.637
glycerol [N]	0.168653	3.7e-12	MetM2	0.633
palmitoylcarnitine [M]	0.069305	0.0056	MetM2	0.622
hexanoylcarnitine [M]	0.047867	0.055	MetM2	0.601
3-hydroxybutyrate (BHBA) [N]	-0.072089	0.0049	MetM2	0.587
adrenate (22:4n6) [M]	0.021286	0.41	MetM2	0.574
stearidonate (18:4n3) [M]	0.048956	0.057	MetM2	0.552
acetylcarnitine [M]	0.078526	0.0019	MetM2	0.542
decanoylcarnitine [M]	-0.068027	0.007	MetM2	0.528
oxidized bilirubin* [M]	-0.008712	0.74	MetM2	0.524
nonadecanoate (19:0) [M]	-0.081138	0.0017	MetM2	0.519
10-undecenoate (11:1n1) [M]	-0.005421	0.83	MetM2	0.507
hexadecanedioate [M]	-0.026187	0.37	MetM2	0.496
2-hydroxybutyrate (AHB) [M]	0.138292	3.9e-08	MetM2	0.484
pentadecanoate (15:0) [M]	-0.045754	0.07	MetM2	0.477
octanoylcarnitine [M]	-0.036697	0.15	MetM2	0.471
stearoylcarnitine [M]	-0.012633	0.62	MetM2	0.448
citrate [M]	-0.030039	0.22	MetM2	0.438
citrate [N]	0.006532	0.79	MetM2	0.438
cis-4-decenoylcarnitine (2) [M]	-0.036217	0.15	MetM2	0.417
octadecanedioate [M]	-0.058611	0.026	MetM2	0.412
bilirubin (E,Z or Z,E)* [M]	-0.024008	0.38	MetM2	0.376
dodecanedioate [M]	-0.068525	0.036	MetM2	0.332
malate [M]	0.033079	0.21	MetM2	0.313
L_LDL_P [N]	0.09796	0.00016	MetM3 (LDL/IDL module)	0.984
L_LDL_L [N]	0.089896	0.00054	MetM3 (LDL/IDL module)	0.98
L_LDL_PL [N]	0.094573	0.00027	MetM3 (LDL/IDL module)	0.972
L_LDL_CE [N]	0.095358	0.00025	MetM3 (LDL/IDL module)	0.971
L_LDL_C [N]	0.081026	0.0018	MetM3 (LDL/IDL module)	0.97
Serum_C [N]	0.081838	0.0014	MetM3 (LDL/IDL module)	0.97
LDL_C [N]	0.091101	0.00047	MetM3 (LDL/IDL module)	0.969
M_LDL_P [N]	0.123424	2.1e-06	MetM3 (LDL/IDL module)	0.965
M_LDL_L [N]	0.115294	9.4e-06	MetM3 (LDL/IDL module)	0.962
Est_C [N]	0.085047	0.00092	MetM3 (LDL/IDL module)	0.959
M_LDL_CE [N]	0.106242	4.5e-05	MetM3 (LDL/IDL module)	0.959
M_LDL_C [N]	0.102294	8.5e-05	MetM3 (LDL/IDL module)	0.955
M_LDL_PL [N]	0.146002	2e-08	MetM3 (LDL/IDL module)	0.944
S_LDL_C [N]	0.100573	0.00011	MetM3 (LDL/IDL module)	0.941
IDL_L [N]	0.069363	0.0071	MetM3 (LDL/IDL module)	0.94
IDL_P [N]	0.079712	0.002	MetM3 (LDL/IDL module)	0.939
IDL_C [N]	0.056044	0.029	MetM3 (LDL/IDL module)	0.932
S_LDL_P [N]	0.135552	1.9e-07	MetM3 (LDL/IDL module)	0.929
L_LDL_FC [N]	0.034747	0.18	MetM3 (LDL/IDL module)	0.927
S_LDL_L [N]	0.121761	3e-06	MetM3 (LDL/IDL module)	0.922
IDL_PL [N]	0.054157	0.035	MetM3 (LDL/IDL module)	0.921
Free_C [N]	0.063898	0.012	MetM3 (LDL/IDL module)	0.914
XS_VLDL_PL [N]	0.071472	0.0056	MetM3 (LDL/IDL module)	0.859
IDL_FC [N]	-0.003654	0.89	MetM3 (LDL/IDL module)	0.846
ApoB [N]	0.184041	6.5e-13	MetM3 (LDL/IDL module)	0.845
XS_VLDL_L [N]	0.120183	3.5e-06	MetM3 (LDL/IDL module)	0.812
IDL_TG [N]	0.161917	2.6e-10	MetM3 (LDL/IDL module)	0.802
XS_VLDL_P [N]	0.136413	1.4e-07	MetM3 (LDL/IDL module)	0.801
Serum_C [M]	0.035807	0.16	MetM3 (LDL/IDL module)	0.775
FAw6 [N]	0.11625	7.2e-06	MetM3 (LDL/IDL module)	0.762
linoleate (18:2n6) [N]	0.084826	0.0011	MetM3 (LDL/IDL module)	0.75
TotPG [N]	0.116852	5.3e-06	MetM3 (LDL/IDL module)	0.659
PC [N]	0.103681	4.6e-05	MetM3 (LDL/IDL module)	0.659
SM [N]	0.064457	0.0086	MetM3 (LDL/IDL module)	0.62
palmitoyl sphingomyelin (2) [M]	-0.091445	0.0002	MetM3 (LDL/IDL module)	0.58
phosphate [M]	0.009116	0.71	MetM3 (LDL/IDL module)	0.567
alpha-tocopherol [M]	0.055139	0.032	MetM3 (LDL/IDL module)	0.46
acetylphosphate [M]	-0.005665	0.82	MetM3 (LDL/IDL module)	0.408
glycerol 3-phosphate (G3P) [M]	-0.076943	0.0028	MetM3 (LDL/IDL module)	0.354
leucine [M]	0.103342	1.3e-06	MetM4 (BCAA module)	0.893
isoleucine [M]	0.122803	7.1e-09	MetM4 (BCAA module)	0.866
valine [M]	0.144758	2.7e-10	MetM4 (BCAA module)	0.851
leucine [N]	0.146932	1.4e-11	MetM4 (BCAA module)	0.83
gamma-glutamylleucine [M]	0.048353	0.032	MetM4 (BCAA module)	0.805
valine [N]	0.124459	5.6e-08	MetM4 (BCAA module)	0.792
3-methyl-2-oxovalerate [M]	0.134147	9.8e-10	MetM4 (BCAA module)	0.777
4-methyl-2-oxopentanoate [M]	0.094302	2.3e-05	MetM4 (BCAA module)	0.738
gamma-glutamylvaline [M]	0.121087	1.6e-07	MetM4 (BCAA module)	0.722
3-(4-hydroxyphenyl)lactate [M]	0.204502	2.6e-20	MetM4 (BCAA module)	0.698
phenylalanine [M]	0.162683	2.1e-11	MetM4 (BCAA module)	0.669
3-methyl-2-oxobutyrate [M]	0.159707	5.7e-11	MetM4 (BCAA module)	0.625
alpha-hydroxyisovalerate [M]	0.173869	2.1e-13	MetM4 (BCAA module)	0.594
isovalerylcarnitine [M]	0.113716	2.1e-06	MetM4 (BCAA module)	0.568
tyrosine [M]	0.199845	3.9e-16	MetM4 (BCAA module)	0.563
tryptophan [M]	0.124807	3.4e-07	MetM4 (BCAA module)	0.555
2-methylbutyroylcarnitine [M]	0.089246	0.00022	MetM4 (BCAA module)	0.549
methionine [M]	0.060157	0.013	MetM4 (BCAA module)	0.518
5alpha-androstan-3beta,17beta-diol disulfate (2) [M]	0.026292	0.19	MetM4 (BCAA module)	0.495
gamma-glutamylphenylalanine [M]	0.078893	0.0013	MetM4 (BCAA module)	0.49
creatinine [N]	0.077379	0.00069	MetM4 (BCAA module)	0.464
phenyllactate (PLA) [M]	0.109121	0.00018	MetM4 (BCAA module)	0.438
4-androsten-3beta,17beta-diol disulfate 2* (2) [M]	0.014024	0.53	MetM4 (BCAA module)	0.427
pyroglutamine* [M]	-0.030379	0.15	MetM4 (BCAA module)	0.409
isovalerate [M]	-0.020872	0.41	MetM4 (BCAA module)	0.39
lysine [M]	0.046461	0.069	MetM4 (BCAA module)	0.38
L_HDL_C [N]	-0.151912	1.4e-11	MetM5 (HDL module)	0.964
HDL_D [N]	-0.153065	9.9e-12	MetM5 (HDL module)	0.962
L_HDL_FC [N]	-0.19515	5.6e-18	MetM5 (HDL module)	0.956
L_HDL_L [N]	-0.159547	8.3e-13	MetM5 (HDL module)	0.955
L_HDL_P [N]	-0.153195	5.9e-12	MetM5 (HDL module)	0.951
L_HDL_CE [N]	-0.140323	5.3e-10	MetM5 (HDL module)	0.95
HDL2_C [N]	-0.149375	2.9e-11	MetM5 (HDL module)	0.938
HDL_C [N]	-0.131556	4.4e-09	MetM5 (HDL module)	0.934
L_HDL_PL [N]	-0.156482	2.3e-12	MetM5 (HDL module)	0.93
XL_HDL_PL [N]	-0.139193	2.8e-09	MetM5 (HDL module)	0.911
XL_HDL_P [N]	-0.119673	3.2e-07	MetM5 (HDL module)	0.896
XL_HDL_L [N]	-0.119985	3.1e-07	MetM5 (HDL module)	0.895
XL_HDL_FC [N]	-0.119632	4.5e-07	MetM5 (HDL module)	0.866
XL_HDL_C [N]	-0.099031	3.1e-05	MetM5 (HDL module)	0.841
XL_HDL_CE [N]	-0.08737	0.00026	MetM5 (HDL module)	0.816
ApoA1 [N]	-0.040143	0.081	MetM5 (HDL module)	0.803
Bis_FA_ratio [N]	-0.149665	2e-09	MetM5 (HDL module)	0.571
DB_in_FA [N]	-0.161511	6.9e-11	MetM5 (HDL module)	0.556
Bis_DB_ratio [N]	-0.131622	1.6e-07	MetM5 (HDL module)	0.551
FALen [N]	-0.095719	0.00016	MetM5 (HDL module)	0.428
N-acetylglycine [M]	-0.173393	1.4e-11	MetM5 (HDL module)	0.352
glycine [M]	-0.111384	4.6e-06	MetM5 (HDL module)	0.338
caprylate (8:0) [M]	0.022401	0.39	MetM6	0.812
heptanoate (7:0) [M]	0.033959	0.19	MetM6	0.799
pelargonate (9:0) [M]	0.04463	0.085	MetM6	0.792
caproate (6:0) [M]	0.034046	0.19	MetM6	0.781
1-stearoylglycerophosphoinositol [M]	-0.001393	0.96	MetM6	0.777
2-hydroxypalmitate [M]	-0.032289	0.21	MetM6	0.74
dihomo-linolenate (20:3n3 or n6) [M]	0.009417	0.72	MetM6	0.734
2-hydroxystearate [M]	-0.023426	0.36	MetM6	0.724
arachidonate (20:4n6) [M]	-0.018622	0.47	MetM6	0.696
1-arachidonoylglycerophosphoinositol* [M]	0.035969	0.17	MetM6	0.684
caprate (10:0) [M]	-0.016216	0.53	MetM6	0.644
1-palmitoylglycerophosphoinositol* [M]	0.022469	0.4	MetM6	0.642
benzoate [M]	0.057018	0.028	MetM6	0.629
docosahexaenoate (DHA, 22:6n3) [M]	0.024017	0.35	MetM6	0.555
eicosapentaenoate (EPA, 20:5n3) [M]	0.014928	0.57	MetM6	0.547
docosapentaenoic acid (n6-DPA) [M]	0.006294	0.82	MetM6	0.487
undecanoate (11:0) [M]	-0.007481	0.77	MetM6	0.399
valerate [M]	0.04602	0.13	MetM6	0.315
1-oleoylglycerophosphocholine [M]	-0.113102	9e-06	MetM7	0.893
2-palmitoylglycerophosphocholine* [M]	-0.020664	0.42	MetM7	0.877
1-palmitoylglycerophosphocholine [M]	-0.022399	0.39	MetM7	0.873
1-stearoylglycerophosphocholine [M]	-0.051793	0.046	MetM7	0.865
2-oleoylglycerophosphocholine* [M]	-0.070877	0.0058	MetM7	0.816
2-stearoylglycerophosphocholine* [M]	-0.02677	0.3	MetM7	0.812
1-linoleoylglycerophosphocholine [M]	-0.135294	8e-08	MetM7	0.792
1-arachidonoylglycerophosphocholine* [M]	-0.053308	0.042	MetM7	0.787
1-eicosadienoylglycerophosphocholine* [M]	-0.084319	0.0013	MetM7	0.786
1-eicosatrienoylglycerophosphocholine* [M]	0.004091	0.88	MetM7	0.785
1-palmitoleoylglycerophosphocholine* [M]	0.028886	0.27	MetM7	0.765
1-heptadecanoylglycerophosphocholine [M]	-0.107804	3e-05	MetM7	0.745
2-linoleoylglycerophosphocholine* [M]	-0.107735	2.4e-05	MetM7	0.733
1-myristoylglycerophosphocholine [M]	0.020205	0.44	MetM7	0.705
1-docosahexaenoylglycerophosphocholine* [M]	-0.062643	0.015	MetM7	0.695
stearamide [M]	0.028836	0.27	MetM7	0.654
oleamide [M]	0.021777	0.4	MetM7	0.64
linoleamide (18:2n6) [M]	0.022679	0.38	MetM7	0.492
M_HDL_L [N]	-0.02397	0.33	MetM8	0.982
M_HDL_P [N]	-0.006479	0.79	MetM8	0.977
M_HDL_PL [N]	-0.025242	0.3	MetM8	0.972
M_HDL_C [N]	-0.055631	0.023	MetM8	0.958
M_HDL_FC [N]	-0.062373	0.0091	MetM8	0.954
M_HDL_CE [N]	-0.053116	0.032	MetM8	0.943
S_HDL_P [N]	0.129474	7.2e-07	MetM8	0.678
S_HDL_L [N]	0.125105	1.9e-06	MetM8	0.663
Alb [N]	0.007725	0.76	MetM8	0.326
acetoacetate [N]	-0.009639	0.71	---	---
acetate [N]	-0.121635	3e-06	---	---
glucose [N]	0.073569	0.0024	---	---
glutamine [N]	-0.167178	5e-11	---	---
glycine [N]	-0.01693	0.5	---	---
histidine [N]	0.026715	0.3	---	---
L_VLDL_P [N]	-0.055961	0.034	---	---
lactate [N]	0.154162	1.3e-09	---	---
LDL_D [N]	-0.087023	0.00064	---	---
glutamine [M]	-0.139371	5.3e-08	---	---
histidine [M]	-0.062861	0.012	---	---
creatinine [M]	0.0795	0.0011	---	---
caffeine [M]	0.112749	1.4e-05	---	---
arabinose [M]	0.023962	0.5	---	---
fructose [M]	-0.012063	0.64	---	---
mannose [M]	0.052481	0.027	---	---
pyruvate [M]	0.144325	2.2e-08	---	---
uridine [M]	0.056347	0.03	---	---
deoxycholate [M]	0.091883	0.0021	---	---
inosine [M]	-0.054528	0.035	---	---
threonine [M]	0.003375	0.9	---	---
pipecolate [M]	0.044982	0.078	---	---
ornithine [M]	0.00214	0.93	---	---
5-oxoproline [M]	-0.063269	0.013	---	---
pantothenate [M]	0.079053	0.0021	---	---
4-acetamidobutanoate [M]	0.031418	0.23	---	---
glycerate [M]	0.037774	0.14	---	---
guanosine [M]	-0.003761	0.89	---	---
N-acetylalanine [M]	0.082145	0.00088	---	---
ursodeoxycholate [M]	0.057561	0.056	---	---
arginine [M]	-0.027382	0.29	---	---
ascorbate (Vitamin C) [M]	-0.011608	0.67	---	---
urea [M]	0.039438	0.11	---	---
cortisol [M]	-0.014947	0.56	---	---
cortisone [M]	0.037753	0.15	---	---
proline [M]	0.092564	0.00017	---	---
citrulline [M]	-0.030541	0.23	---	---
biliverdin [M]	-0.059668	0.033	---	---
serotonin (5HT) [M]	-0.107271	3.4e-05	---	---
gamma-glutamylglutamine [M]	-0.198488	3.3e-15	---	---
gamma-glutamyltyrosine [M]	0.153077	5.4e-10	---	---
hypoxanthine [M]	-0.0057	0.83	---	---
betaine [M]	-0.071666	0.0041	---	---
3-methoxytyrosine [M]	-0.011786	0.69	---	---
beta-hydroxyisovalerate [M]	0.057584	0.032	---	---
taurodeoxycholate [M]	0.057243	0.1	---	---
kynurenine [M]	0.168431	1.5e-12	---	---
mannitol [M]	0.014623	0.59	---	---
carnitine [M]	0.107202	3.7e-05	---	---
choline [M]	-0.009468	0.7	---	---
N-acetylornithine [M]	0.013859	0.59	---	---
N1-methyladenosine [M]	0.112957	4.1e-06	---	---
3-phenylpropionate (hydrocinnamate) [M]	-0.140923	1.6e-05	---	---
hippurate [M]	-0.085815	0.00097	---	---
arabitol [M]	-0.008648	0.74	---	---
glycerophosphorylcholine (GPC) [M]	-0.157007	5.2e-10	---	---
aspartate [M]	0.088183	0.00075	---	---
3,4-dihydroxybutyrate* [M]	0.013955	0.6	---	---
paraxanthine [M]	0.022994	0.39	---	---
quinate [M]	-0.113945	3.1e-05	---	---
indolelactate [M]	0.060991	0.019	---	---
glycylvaline [M]	0.09522	0.00081	---	---
theobromine [M]	0.040128	0.12	---	---
theophylline [M]	0.049238	0.074	---	---
glycocholate [M]	0.049274	0.11	---	---
taurochenodeoxycholate [M]	0.035896	0.31	---	---
myo-inositol [M]	0.01743	0.48	---	---
glucose [M]	0.058484	0.018	---	---
1,5-anhydroglucitol (1,5-AG) [M]	0.041256	0.11	---	---
erythritol [M]	0.056228	0.021	---	---
2-hydroxyisobutyrate [M]	0.027359	0.28	---	---
homocitrulline [M]	0.01043	0.71	---	---
aspartylphenylalanine [M]	0.060782	0.019	---	---
levulinate (4-oxovalerate) [M]	0.007431	0.83	---	---
cholate [M]	0.073709	0.012	---	---
indoleacetate [M]	-0.008623	0.74	---	---
hyodeoxycholate [M]	0.038955	0.18	---	---
3-indoxyl sulfate [M]	0.043084	0.093	---	---
bilirubin (Z,Z) [M]	0.006602	0.8	---	---
creatine [M]	0.041141	0.076	---	---
erythrose [M]	0.033455	0.22	---	---
glycerol 2-phosphate [M]	-0.042943	0.15	---	---
threonate [M]	-0.070417	0.0054	---	---
cysteine [M]	0.017093	0.51	---	---
cystine [M]	0.015922	0.56	---	---
DSGEGDFXAEGGGVR* [M]	-0.002866	0.91	---	---
pyridoxate [M]	0.031879	0.21	---	---
androsterone sulfate [M]	-0.033989	0.16	---	---
3-carboxy-4-methyl-5-propyl-2-furanpropanoate (CMPF) [M]	0.068673	0.0069	---	---
serine [M]	-0.144179	1.5e-08	---	---
trans-4-hydroxyproline [M]	0.013144	0.61	---	---
alanine [M]	0.124076	1.3e-06	---	---
glycochenodeoxycholate [M]	0.028783	0.3	---	---
2-aminobutyrate [M]	-0.044683	0.087	---	---
scyllo-inositol [M]	0.039351	0.15	---	---
3-hydroxy-2-ethylpropionate [M]	-0.034179	0.31	---	---
indolepropionate [M]	-0.04263	0.097	---	---
butyrylcarnitine [M]	0.126493	4.3e-07	---	---
dehydroisoandrosterone sulfate (DHEA-S) [M]	-0.013865	0.53	---	---
3-methylxanthine [M]	-0.038957	0.16	---	---
phenol sulfate [M]	0.039875	0.12	---	---
heme* [M]	0.02641	0.32	---	---
1-linoleoylglycerophosphoethanolamine* [M]	-0.087575	0.00063	---	---
3-dehydrocarnitine* [M]	-0.017733	0.47	---	---
C-glycosyltryptophan* [M]	0.062868	0.0062	---	---
N-[3-(2-Oxopyrrolidin-1-yl)propyl]acetamide [M]	0.003437	0.89	---	---
xanthine (2) [M]	0.097098	0.00017	---	---
5alpha-androstan-3beta,17beta-diol disulfate [M]	-0.04269	0.1	---	---
HWESASXX* [M]	-0.024149	0.36	---	---
homostachydrine* [M]	-0.127708	4.8e-06	---	---
ADSGEGDFXAEGGGVR* [M]	0.011759	0.64	---	---
methylcysteine [M]	-0.079305	0.002	---	---
gamma-glutamylmethionine* [M]	-0.014222	0.63	---	---
gamma-glutamylthreonine* [M]	0.060094	0.04	---	---
gamma-tocopherol [M]	0.094699	0.0024	---	---
isobutyrylcarnitine [M]	-0.039478	0.12	---	---
pseudouridine [M]	0.064715	0.0074	---	---
alpha-ketoglutarate [M]	0.115364	0.00017	---	---
erythronate* [M]	0.082639	0.00052	---	---
N1-methyl-3-pyridone-4-carboxamide [M]	0.111136	1e-05	---	---
hydroxytryptophane* [M]	0.103611	5.7e-05	---	---
ADpSGEGDFXAEGGGVR* [M]	-0.052128	0.039	---	---
12-hydroxyeicosatetraenoate (12-HETE) [M]	-0.021594	0.41	---	---
piperine [M]	0.180946	1.4e-12	---	---
N-acetylthreonine [M]	0.031235	0.29	---	---
epiandrosterone sulfate [M]	-0.068713	0.0031	---	---
asparagine [M]	-0.130138	3.7e-07	---	---
stachydrine [M]	0.019441	0.46	---	---
1-methylxanthine [M]	-0.036756	0.22	---	---
7-methylxanthine [M]	-0.065929	0.028	---	---
1-methylurate [M]	-0.057968	0.055	---	---
1,7-dimethylurate [M]	0.069347	0.02	---	---
1-stearoylglycerophosphoethanolamine [M]	-0.009101	0.74	---	---
bradykinin, des-arg(9) [M]	0.116902	2e-05	---	---
7-methylguanine [M]	0.07025	0.0085	---	---
phenylacetylglutamine [M]	-0.040752	0.11	---	---
pro-hydroxy-pro [M]	-0.106852	3.4e-05	---	---
cysteine-glutathione disulfide [M]	-0.188056	1.1e-12	---	---
1-arachidonoylglycerophosphoethanolamine* [M]	-0.057836	0.025	---	---
nonanoylcarnitine* [M]	0.007747	0.78	---	---
catechol sulfate [M]	-0.108764	2.6e-05	---	---
tiglylcarnitine [M]	0.000236	0.99	---	---
hydroxyisovaleroylcarnitine [M]	0.076244	0.0046	---	---
glutaroylcarnitine [M]	0.071467	0.0057	---	---
1-oleoylglycerophosphoethanolamine [M]	-0.019603	0.45	---	---
1-palmitoylglycerophosphoethanolamine [M]	-0.074712	0.0037	---	---
threitol [M]	0.011428	0.66	---	---
thymol sulfate [M]	-0.01818	0.58	---	---
4-vinylphenol sulfate [M]	-0.009186	0.71	---	---
4-ethylphenylsulfate [M]	-0.048325	0.089	---	---
p-cresol sulfate [M]	-0.046948	0.067	---	---
leucylalanine [M]	-0.042629	0.1	---	---
alpha-glutamyltyrosine [M]	0.035891	0.18	---	---
phenylalanylserine [M]	0.065082	0.014	---	---
phenylalanylleucine [M]	0.071576	0.0063	---	---
2-linoleoylglycerophosphoethanolamine* [M]	-0.072131	0.024	---	---
leucylleucine [M]	0.013989	0.68	---	---
7-alpha-hydroxy-3-oxo-4-cholestenoate (7-Hoca) [M]	0.06492	0.012	---	---
n-butyl oleate [M]	0.083671	0.0041	---	---
dimethylarginine (SDMA + ADMA) [M]	-0.001086	0.97	---	---
taurolithocholate 3-sulfate [M]	-0.048479	0.072	---	---
vanillin [M]	0.052231	0.07	---	---
succinylcarnitine [M]	0.109478	2.4e-05	---	---
tryptophan betaine (2) [M]	0.030071	0.26	---	---
4-androsten-3beta,17beta-diol disulfate 1* (2) [M]	0.07188	0.0011	---	---
2-hydroxyglutarate (2) [M]	-0.003528	0.9	---	---
ergothioneine (2) [M]	0.023548	0.48	---	---
phenylalanylphenylalanine (2) [M]	0.090845	0.00044	---	---
tyrosine [N]	0.209999	1.1e-17	---	---
urea [N]	-0.03251	0.21	---	---
XL_VLDL_P [N]	-0.095411	0.00027	---	---
XXL_VLDL_P [N]	-0.0758	0.022	---	---

## Sheet: Table S5
Table S5 Description of clinical traits in the KORA F4 study.
Variable	Mean (sd)	Median (range)
HDL cholesterol (mg/dl)	56.2 (14.5)	54.0 (21.0, 123.0)
LDL cholesterol (mg/dl)	140.0 (34.6)	138.0 (44.0, 291.0)
Triglycerides (mg/dl)	132.7 (90.1)	111.0 (26.0, 1627.0)
Fasting glucose (mg/dl)	101.1 (20.0)	97.0 (67.0, 341.0)
OGTT 2-hours glucose (mg/dl)	118.6 (39.9)	111.0 (35.0, 465.0)
HbA1c (%)	5.6 (0.6)	5.5 (4.4, 12.1)
Systolic blood pressure (mmHg)	125.2 (18.6)	124.0 (57.5, 223.5)
Diastolic blood pressure (mmHg)	76.1 (9.9)	75.5 (38.5, 120.5)
C-reactive protein (mg/L)	2.9 (6.5)	1.5 (0.2, 145.0)
	Frequency	Relative frequency (%)
Metabolic syndrome (ATP III) (yes/no)	385 / 1246	23.6 / 76.4
Myocardial infarction (yes/no)	60 / 1570	3.7 / 96.3
Stroke (yes/no)	45 / 1585	2.8 / 97.2
HDL, high density lipoprotein; LDL, low density lipoprotein; OGTT, oral glucose tolerance test.

## Sheet: Table S6
Table S6 Association of annual percentage body weight change (ΔBW) with single transcript levels for the 2537 metabolite-related transcripts. Results are derived from linear models adjusted for age, sex and baseline body weight. For single transcripts, the significance threshold was chosen as P < 2.0 x 10-5 corresponding to Bonferroni correction for 2537 tests. Table also provides membership of t…
Transcript ID	Gene	β-Coefficient	p-value	Module	Module membership strength
ILMN_1656934	REPS2	-0.039	0.32	GenM1	0.814
ILMN_1662524	CXCR1	-0.024	0.54	GenM1	0.797
ILMN_2405797	REPS2	-0.033	0.43	GenM1	0.786
ILMN_1719661	SEPX1	-0.031	0.44	GenM1	0.784
ILMN_1696466	ROPN1L	0.008	0.85	GenM1	0.756
ILMN_1810420	DYSF	0.011	0.78	GenM1	0.754
ILMN_1746588	TALDO1	-0.017	0.68	GenM1	0.748
ILMN_1673111	TSEN34	-0.017	0.67	GenM1	0.745
ILMN_2087646	HLX	-0.085	0.038	GenM1	0.742
ILMN_1791771	HCK	0.04	0.35	GenM1	0.739
ILMN_1653292	PFKFB4	-0.046	0.24	GenM1	0.737
ILMN_1678170	MME	-0.075	0.076	GenM1	0.735
ILMN_1702396	---	-0.032	0.41	GenM1	0.728
ILMN_2335704	NCF4	-0.012	0.74	GenM1	0.726
ILMN_2363065	RTN3	-0.014	0.72	GenM1	0.725
ILMN_1673352	IFITM2	0.027	0.49	GenM1	0.724
ILMN_1758963	NADK	-0.033	0.4	GenM1	0.722
ILMN_1675756	KCNJ15	0.006	0.88	GenM1	0.72
ILMN_1705064	NDEL1	-0.069	0.076	GenM1	0.715
ILMN_1729915	PILRA	-0.065	0.097	GenM1	0.71
ILMN_1763745	---	-0.032	0.42	GenM1	0.709
ILMN_1667966	---	-0.009	0.82	GenM1	0.708
ILMN_2397199	NDEL1	-0.036	0.36	GenM1	0.707
ILMN_1690125	PDLIM7	0.038	0.32	GenM1	0.706
ILMN_1808047	PHC2	-0.089	0.024	GenM1	0.703
ILMN_2094952	NUAK2	0.001	0.97	GenM1	0.702
ILMN_1740864	TREML2	0.024	0.55	GenM1	0.7
ILMN_1732575	SEC14L1	0.023	0.57	GenM1	0.696
ILMN_1712999	MGAM	-0.045	0.25	GenM1	0.695
ILMN_1755235	XPO6	-0.049	0.21	GenM1	0.694
ILMN_1774874	IL1RN	0.021	0.61	GenM1	0.694
ILMN_1788213	FRAT2	-0.022	0.59	GenM1	0.692
ILMN_1714592	CDA	-0.042	0.29	GenM1	0.692
ILMN_1710514	BCL3	-0.038	0.33	GenM1	0.691
ILMN_1702787	SEMA4A	0.003	0.93	GenM1	0.69
ILMN_2234412	---	-0.046	0.23	GenM1	0.69
ILMN_1667260	MAPK3	-0.041	0.31	GenM1	0.689
ILMN_1665964	GAB2	-0.081	0.041	GenM1	0.688
ILMN_1796316	MMP9	-0.067	0.1	GenM1	0.688
ILMN_1668270	ZDHHC18	-0.098	0.012	GenM1	0.686
ILMN_1805192	ITPRIP	0.026	0.51	GenM1	0.685
ILMN_2397521	KDM6B	-0.097	0.017	GenM1	0.684
ILMN_1762284	ASPRV1	-0.03	0.44	GenM1	0.684
ILMN_2408543	PLAUR	0.008	0.83	GenM1	0.682
ILMN_1673282	LAMP2	-0.054	0.13	GenM1	0.682
ILMN_2078697	ALPK1	-0.033	0.42	GenM1	0.681
ILMN_1655414	TNFSF14	-0.039	0.31	GenM1	0.681
ILMN_2092118	FPR1	-0.057	0.12	GenM1	0.681
ILMN_1790689	CRISPLD2	-0.049	0.22	GenM1	0.681
ILMN_2285802	SEC14L1	0.044	0.28	GenM1	0.681
ILMN_1692219	RAB11FIP1	-0.086	0.032	GenM1	0.681
ILMN_1803811	TRIB1	-0.015	0.71	GenM1	0.68
ILMN_1807662	IGF2R	-0.091	0.016	GenM1	0.68
ILMN_1736863	TMEM140	-0.03	0.44	GenM1	0.678
ILMN_1801105	PRKCD	-0.014	0.7	GenM1	0.677
ILMN_2060115	SORL1	-0.034	0.39	GenM1	0.674
ILMN_1672834	SSH2	0	0.99	GenM1	0.674
ILMN_1763837	ANPEP	-0.039	0.32	GenM1	0.673
ILMN_2232177	ACTN1	0.008	0.84	GenM1	0.672
ILMN_2363106	RBM23	-0.086	0.036	GenM1	0.671
ILMN_1767365	PAK1	0.002	0.95	GenM1	0.671
ILMN_2399503	UBN1	-0.039	0.28	GenM1	0.669
ILMN_1890614	---	-0.114	0.0052	GenM1	0.669
ILMN_1746012	MBD6	-0.115	0.0053	GenM1	0.666
ILMN_1812618	ARAP3	-0.051	0.2	GenM1	0.666
ILMN_2371280	CSF3R	-0.043	0.27	GenM1	0.664
ILMN_1889841	---	0.011	0.77	GenM1	0.661
ILMN_1689836	C5AR1	-0.026	0.48	GenM1	0.661
ILMN_2241953	PILRA	-0.088	0.019	GenM1	0.66
ILMN_1713934	LITAF	-0.047	0.22	GenM1	0.658
ILMN_2144426	HIST2H2AA3	-0.043	0.3	GenM1	0.658
ILMN_1715068	AQP9	-0.059	0.14	GenM1	0.658
ILMN_1726597	FAM65B	0.033	0.38	GenM1	0.658
ILMN_1721876	TIMP2	-0.034	0.37	GenM1	0.657
ILMN_1749078	TIMP2	-0.001	0.97	GenM1	0.657
ILMN_1793729	C15ORF39	-0.041	0.3	GenM1	0.657
ILMN_1652490	MANSC1	0.011	0.76	GenM1	0.653
ILMN_1733997	---	0.002	0.95	GenM1	0.652
ILMN_1673586	SLC6A6	-0.027	0.48	GenM1	0.651
ILMN_1670130	ARID3A	-0.034	0.37	GenM1	0.651
ILMN_1706342	ZNF746	-0.024	0.51	GenM1	0.651
ILMN_1775708	---	-0.006	0.88	GenM1	0.649
ILMN_1765941	GPR97	-0.006	0.86	GenM1	0.649
ILMN_1815054	GPR97	-0.024	0.52	GenM1	0.649
ILMN_2347949	G6PD	-0.014	0.72	GenM1	0.649
ILMN_1787705	ATP6V1B2	-0.037	0.33	GenM1	0.649
ILMN_1741727	QPCT	-0.029	0.45	GenM1	0.648
ILMN_2326953	LAT2	-0.043	0.27	GenM1	0.648
ILMN_2362858	PILRA	-0.118	0.0016	GenM1	0.647
ILMN_1680397	CXCR2	-0.018	0.59	GenM1	0.647
ILMN_1719344	NRBF2	0.03	0.43	GenM1	0.647
ILMN_1805228	LRG1	-0.042	0.25	GenM1	0.647
ILMN_2075927	STK40	-0.103	0.006	GenM1	0.645
ILMN_1693014	CEBPB	-0.016	0.68	GenM1	0.645
ILMN_1728478	CXCL16	-0.046	0.22	GenM1	0.645
ILMN_2205963	C10ORF54	-0.023	0.56	GenM1	0.641
ILMN_1736048	ELL	-0.116	0.0048	GenM1	0.641
ILMN_1716105	NLRP12	-0.026	0.45	GenM1	0.641
ILMN_1746408	MIDN	-0.07	0.052	GenM1	0.641
ILMN_1776188	MAP1LC3A	-0.088	0.028	GenM1	0.64
ILMN_1778977	TYROBP	-0.022	0.59	GenM1	0.64
ILMN_1700855	LOC100124692	-0.035	0.39	GenM1	0.639
ILMN_2336781	SOD2	0.003	0.95	GenM1	0.639
ILMN_1775257	PROK2	0.018	0.67	GenM1	0.639
ILMN_2387680	VNN3	-0.069	0.089	GenM1	0.639
ILMN_1701875	ZYX	0.007	0.87	GenM1	0.638
ILMN_1768505	IL13RA1	-0.028	0.47	GenM1	0.638
ILMN_1794165	PGD	-0.01	0.79	GenM1	0.637
ILMN_1721391	ATP6V0B	-0.08	0.033	GenM1	0.636
ILMN_1807529	PADI4	-0.088	0.034	GenM1	0.636
ILMN_1780132	PELI2	-0.031	0.41	GenM1	0.635
ILMN_1676358	RALB	0.009	0.8	GenM1	0.635
ILMN_1670926	CHST15	-0.046	0.2	GenM1	0.633
ILMN_1706261	SLCO3A1	-0.005	0.91	GenM1	0.633
ILMN_2144574	CTBS	0.008	0.83	GenM1	0.632
ILMN_1775501	IL1B	0.07	0.076	GenM1	0.631
ILMN_1664012	CANT1	-0.061	0.12	GenM1	0.631
ILMN_1714643	---	-0.1	0.015	GenM1	0.629
ILMN_1726222	FLOT2	-0.042	0.25	GenM1	0.626
ILMN_1815086	NINJ1	-0.057	0.13	GenM1	0.626
ILMN_2402341	MAPK3	-0.062	0.11	GenM1	0.626
ILMN_2406501	SOD2	0.065	0.095	GenM1	0.626
ILMN_1667319	LPPR2	-0.092	0.019	GenM1	0.625
ILMN_1784884	LILRB3,LILRA6	-0.048	0.23	GenM1	0.625
ILMN_1672589	SEMA4B	-0.034	0.39	GenM1	0.624
ILMN_1740298	SIGLEC5	-0.005	0.9	GenM1	0.623
ILMN_1736180	FRAT1	-0.036	0.38	GenM1	0.623
ILMN_2214678	MXD1	-0.094	0.023	GenM1	0.623
ILMN_1676895	BTNL8	-0.054	0.14	GenM1	0.623
ILMN_2391912	SEC14L1	0.047	0.21	GenM1	0.622
ILMN_1752455	DOCK5	-0.081	0.036	GenM1	0.622
ILMN_1686862	HLX	-0.039	0.34	GenM1	0.621
ILMN_1805175	TGFA	-0.036	0.36	GenM1	0.62
ILMN_2393296	GK	0.029	0.45	GenM1	0.62
ILMN_2367165	NA,ABTB1	-0.047	0.22	GenM1	0.618
ILMN_1814985	PDLIM7	-0.027	0.47	GenM1	0.618
ILMN_1701603	ALPL	0.025	0.51	GenM1	0.616
ILMN_1740875	FPR2	0.015	0.72	GenM1	0.615
ILMN_1810725	FAM129A	0.026	0.46	GenM1	0.614
ILMN_2368292	TSEN34	-0.034	0.39	GenM1	0.613
ILMN_1673363	CD97	-0.08	0.04	GenM1	0.612
ILMN_1725471	GK	0.029	0.45	GenM1	0.611
ILMN_1803984	MAK	-0.01	0.81	GenM1	0.611
ILMN_1692261	EPHB1	-0.053	0.19	GenM1	0.61
ILMN_1761566	C5ORF32	0.108	0.0054	GenM1	0.61
ILMN_1656361	ARHGAP27	-0.035	0.34	GenM1	0.61
ILMN_1884193	---	0.014	0.74	GenM1	0.609
ILMN_1720053	ZFAND3	-0.032	0.37	GenM1	0.609
ILMN_1758735	NLRP12	0.013	0.72	GenM1	0.608
ILMN_1764964	IFNGR2	-0.05	0.19	GenM1	0.608
ILMN_1775498	FAM100B	-0.003	0.94	GenM1	0.608
ILMN_2142752	MANSC1	-0.046	0.25	GenM1	0.605
ILMN_1789233	VPS37C	-0.066	0.088	GenM1	0.605
ILMN_2329927	ABCG1	-0.133	0.0006	GenM1	0.604
ILMN_1679731	SLC15A4	-0.077	0.041	GenM1	0.602
ILMN_1685057	SLC22A4	0.024	0.57	GenM1	0.602
ILMN_1655206	ZBTB34	0.026	0.47	GenM1	0.602
ILMN_2401978	STAT3	-0.024	0.48	GenM1	0.602
ILMN_2388112	CR1	0.003	0.95	GenM1	0.601
ILMN_1686906	TP53INP2	-0.118	0.0039	GenM1	0.601
ILMN_1666932	FCGR2A	-0.027	0.41	GenM1	0.601
ILMN_2308849	MYADM	-0.017	0.66	GenM1	0.6
ILMN_1791545	KRT23	-0.035	0.39	GenM1	0.6
ILMN_1702229	CECR6	-0.002	0.96	GenM1	0.599
ILMN_1663618	STAT3	0.016	0.64	GenM1	0.599
ILMN_2058795	PGCP	-0.061	0.14	GenM1	0.598
ILMN_1706523	FCGR2A	0.039	0.3	GenM1	0.597
ILMN_1652631	GLIPR2	-0.033	0.36	GenM1	0.597
ILMN_1755873	EMR3	-0.046	0.25	GenM1	0.595
ILMN_1709549	PLEKHM1	-0.041	0.3	GenM1	0.595
ILMN_1752351	LAMP2	-0.047	0.24	GenM1	0.595
ILMN_1781155	LYN	-0.017	0.66	GenM1	0.595
ILMN_1706217	TLR4	-0.009	0.83	GenM1	0.594
ILMN_2374340	PLAUR	0.023	0.54	GenM1	0.594
ILMN_1797875	ALOX5AP	-0.052	0.21	GenM1	0.594
ILMN_1750321	TRANK1	-0.048	0.25	GenM1	0.593
ILMN_1660691	RAB31	0.005	0.89	GenM1	0.593
ILMN_1744508	FAM53C	0.02	0.55	GenM1	0.593
ILMN_1741165	SLC11A1	-0.089	0.014	GenM1	0.593
ILMN_1718982	BEST1	-0.079	0.042	GenM1	0.591
ILMN_1669833	SH2B2	-0.065	0.11	GenM1	0.591
ILMN_1708934	ADM	0.034	0.41	GenM1	0.591
ILMN_1671893	CHMP2A	-0.023	0.54	GenM1	0.591
ILMN_1766425	REPS2	-0.127	0.0019	GenM1	0.59
ILMN_1698996	SLC19A1	-0.037	0.35	GenM1	0.59
ILMN_1801710	APBB1IP	-0.061	0.12	GenM1	0.59
ILMN_1657892	TLR8	0.037	0.29	GenM1	0.59
ILMN_1852022	PLIN4	-0.028	0.5	GenM1	0.589
ILMN_2186061	PFKFB3	0.041	0.29	GenM1	0.589
ILMN_1690963	ASAP1	-0.025	0.53	GenM1	0.589
ILMN_1705047	TLR8	0.038	0.25	GenM1	0.588
ILMN_1680996	ALOX5	-0.001	0.98	GenM1	0.587
ILMN_1654735	SLCO3A1	-0.013	0.73	GenM1	0.587
ILMN_1732967	PPP1R18	-0.044	0.25	GenM1	0.585
ILMN_1785356	DENND5A	-0.029	0.47	GenM1	0.585
ILMN_1781416	FRAT1	-0.059	0.11	GenM1	0.585
ILMN_1798475	CSF2RB	-0.041	0.28	GenM1	0.584
ILMN_1721344	MOB3A	-0.036	0.33	GenM1	0.584
ILMN_1810488	NFYC	-0.008	0.84	GenM1	0.582
ILMN_1755843	SLC26A8	0.04	0.32	GenM1	0.582
ILMN_1652777	CDC42EP2	-0.025	0.54	GenM1	0.581
ILMN_1700633	ABHD4	-0.035	0.39	GenM1	0.581
ILMN_1747506	DHX34	-0.001	0.97	GenM1	0.581
ILMN_1745148	ZNFX1	-0.021	0.59	GenM1	0.579
ILMN_1808299	IQSEC1	-0.065	0.071	GenM1	0.579
ILMN_1767509	DEF8	-0.119	0.0028	GenM1	0.578
ILMN_1705144	ULK1	-0.043	0.2	GenM1	0.578
ILMN_1781285	DUSP1	-0.062	0.11	GenM1	0.578
ILMN_2081682	SMAP2	-0.054	0.14	GenM1	0.577
ILMN_2400922	OPRL1	-0.033	0.38	GenM1	0.576
ILMN_1806999	B9D2	0.006	0.88	GenM1	0.576
ILMN_1705114	NUMB	-0.011	0.78	GenM1	0.575
ILMN_1656621	CHMP2A	0.019	0.6	GenM1	0.575
ILMN_1728724	IL17RA	-0.05	0.19	GenM1	0.574
ILMN_2393169	THOC5	-0.038	0.28	GenM1	0.574
ILMN_1781468	SMAP2	-0.062	0.11	GenM1	0.573
ILMN_2392569	FPR2	0.027	0.45	GenM1	0.572
ILMN_1787127	SLC43A2	-0.052	0.11	GenM1	0.572
ILMN_1711493	PRAM1	-0.049	0.2	GenM1	0.572
ILMN_2371169	ZYX	-0.006	0.88	GenM1	0.572
ILMN_1799104	SPAG9	-0.013	0.72	GenM1	0.572
ILMN_1795561	CAMK1D	0.007	0.85	GenM1	0.572
ILMN_1677693	HCAR3	0.004	0.91	GenM1	0.571
ILMN_1760027	WAS	-0.089	0.015	GenM1	0.57
ILMN_2148847	AKIRIN2	-0.043	0.27	GenM1	0.57
ILMN_1659206	RARA	-0.062	0.11	GenM1	0.569
ILMN_1661343	TNFSF14	-0.035	0.31	GenM1	0.567
ILMN_1676891	CDK19	-0.065	0.083	GenM1	0.567
ILMN_1809583	CREBBP	-0.017	0.65	GenM1	0.566
ILMN_1683950	SNX11	-0.061	0.11	GenM1	0.565
ILMN_1659936	PPP1R15A	-0.084	0.02	GenM1	0.564
ILMN_1687960	LIMK2	-0.002	0.97	GenM1	0.564
ILMN_2410986	STAT3	0.025	0.46	GenM1	0.563
ILMN_1705743	ARHGEF40	-0.059	0.14	GenM1	0.561
ILMN_1751561	CAMK1D	0.035	0.37	GenM1	0.56
ILMN_1735052	ULK1	-0.03	0.37	GenM1	0.559
ILMN_1793743	DIRC2	0.01	0.79	GenM1	0.559
ILMN_1660364	CYTH4	-0.009	0.81	GenM1	0.559
ILMN_1750497	HCAR2	-0.007	0.86	GenM1	0.559
ILMN_1766045	SH3GLB1	0.024	0.52	GenM1	0.559
ILMN_1798712	USP4	-0.002	0.96	GenM1	0.559
ILMN_1735788	TRIOBP	-0.009	0.83	GenM1	0.558
ILMN_1656042	KIAA0319L	-0.012	0.73	GenM1	0.558
ILMN_2286870	CSNK1D	-0.014	0.71	GenM1	0.558
ILMN_1676515	IMPDH1	-0.024	0.47	GenM1	0.557
ILMN_1804935	VNN3	-0.092	0.029	GenM1	0.557
ILMN_1748883	CDKN2D	0.108	0.0035	GenM1	0.556
ILMN_1728677	CREB5	-0.011	0.77	GenM1	0.555
ILMN_1691572	TST	-0.023	0.52	GenM1	0.555
ILMN_1758626	IDS	-0.01	0.79	GenM1	0.554
ILMN_1671404	SVIL	-0.085	0.033	GenM1	0.554
ILMN_1798977	GPR97	-0.082	0.049	GenM1	0.553
ILMN_1664330	CEACAM1	-0.002	0.97	GenM1	0.553
ILMN_1742521	GRB2	-0.024	0.51	GenM1	0.553
ILMN_1676010	SP1	-0.046	0.26	GenM1	0.552
ILMN_1679339	C3ORF62	-0.006	0.87	GenM1	0.552
ILMN_1743933	TSHZ3	-0.045	0.26	GenM1	0.552
ILMN_1668960	MID1IP1	-0.094	0.018	GenM1	0.551
ILMN_2204545	ST3GAL4	-0.056	0.17	GenM1	0.551
ILMN_1748694	NHSL2	-0.029	0.46	GenM1	0.55
ILMN_1903326	---	-0.069	0.091	GenM1	0.549
ILMN_1706304	EIF2C4	-0.043	0.28	GenM1	0.549
ILMN_1809522	NACC2	0.031	0.37	GenM1	0.548
ILMN_2392274	CD82	-0.049	0.19	GenM1	0.548
ILMN_1789793	NUAK2	-0.035	0.35	GenM1	0.547
ILMN_1792679	ITGA5	-0.069	0.058	GenM1	0.546
ILMN_1697309	NCF1	-0.03	0.45	GenM1	0.546
ILMN_1797895	FFAR2	-0.012	0.71	GenM1	0.546
ILMN_1752923	IFNAR1	0.045	0.18	GenM1	0.545
ILMN_1691892	TAGLN2	-0.007	0.84	GenM1	0.544
ILMN_1672114	TNFRSF10C	0.026	0.5	GenM1	0.544
ILMN_1751120	HIST1H4H	-0.006	0.86	GenM1	0.541
ILMN_1697559	G6PD	-0.024	0.52	GenM1	0.54
ILMN_1761463	EFHD2	-0.055	0.15	GenM1	0.539
ILMN_2117623	PLXNC1	0.024	0.5	GenM1	0.539
ILMN_2367671	LIMK2	0.003	0.95	GenM1	0.539
ILMN_1730176	ITGAX	0.005	0.9	GenM1	0.539
ILMN_1679268	PELI1	-0.021	0.61	GenM1	0.538
ILMN_1907649	---	-0.08	0.04	GenM1	0.538
ILMN_2331266	NUMB	-0.045	0.27	GenM1	0.537
ILMN_1756006	ATG2A	-0.126	0.0013	GenM1	0.537
ILMN_1790891	---	-0.034	0.35	GenM1	0.537
ILMN_1665217	CEP19	0.007	0.87	GenM1	0.537
ILMN_1714650	RASGRP4	-0.017	0.65	GenM1	0.536
ILMN_1776121	C2ORF55	-0.073	0.055	GenM1	0.536
ILMN_1692754	VMP1	-0.059	0.12	GenM1	0.536
ILMN_1658798	MEGF9	-0.048	0.21	GenM1	0.536
ILMN_2231021	---	-0.017	0.65	GenM1	0.535
ILMN_2344204	PRR13	-0.07	0.08	GenM1	0.534
ILMN_1721563	TMEM127	-0.051	0.16	GenM1	0.534
ILMN_2086077	JUNB	-0.015	0.7	GenM1	0.534
ILMN_1750101	S100A11	-0.039	0.29	GenM1	0.534
ILMN_2090105	TAGLN2	0.005	0.89	GenM1	0.532
ILMN_2386008	MPZL1	-0.053	0.16	GenM1	0.532
ILMN_1720708	CSNK1D	-0.063	0.073	GenM1	0.532
ILMN_1790978	ATG7	0.027	0.46	GenM1	0.531
ILMN_1716524	RAB7A	-0.05	0.15	GenM1	0.531
ILMN_1758623	HIST1H2BD	-0.016	0.69	GenM1	0.531
ILMN_1794875	AGPAT9	-0.065	0.11	GenM1	0.53
ILMN_2149494	NPL	-0.021	0.57	GenM1	0.529
ILMN_1695414	ASF1B	-0.046	0.24	GenM1	0.529
ILMN_1767816	APH1B	0.017	0.61	GenM1	0.529
ILMN_1736597	TKT	-0.083	0.022	GenM1	0.528
ILMN_1811616	EEPD1	-0.051	0.16	GenM1	0.527
ILMN_1738523	MYD88	-0.021	0.58	GenM1	0.526
ILMN_1663489	UBR2	-0.007	0.84	GenM1	0.525
ILMN_1813489	RAF1	-0.119	0.0031	GenM1	0.525
ILMN_1664094	P2RY13	-0.018	0.65	GenM1	0.525
ILMN_1747504	AHCTF1	-0.008	0.82	GenM1	0.524
ILMN_1656530	---	0.085	0.031	GenM1	0.524
ILMN_1651826	BASP1	-0.033	0.38	GenM1	0.524
ILMN_1806293	LIN7A	0.011	0.78	GenM1	0.524
ILMN_1659753	LAMP2	-0.055	0.12	GenM1	0.524
ILMN_1651496	HIST1H2BD	-0.057	0.18	GenM1	0.523
ILMN_1723768	NLRX1	-0.066	0.048	GenM1	0.523
ILMN_1765493	SHKBP1	0.057	0.14	GenM1	0.522
ILMN_1689518	PECAM1	-0.066	0.097	GenM1	0.522
ILMN_1733288	C1RL	-0.024	0.52	GenM1	0.522
ILMN_1678054	TRIM21	0.03	0.41	GenM1	0.521
ILMN_1693394	BCKDK	-0.018	0.6	GenM1	0.521
ILMN_1734543	PTPRE	-0.033	0.38	GenM1	0.52
ILMN_1749287	TLR6	-0.015	0.69	GenM1	0.518
ILMN_1653496	GLUL	0.062	0.11	GenM1	0.518
ILMN_1755649	SLC16A5	-0.047	0.16	GenM1	0.517
ILMN_1815148	MAN2A2	-0.111	0.0042	GenM1	0.517
ILMN_1746836	PTAFR	-0.116	0.0035	GenM1	0.517
ILMN_2211065	TMEM91	-0.076	0.057	GenM1	0.516
ILMN_1682081	RNF19B	-0.023	0.5	GenM1	0.516
ILMN_2083469	IRS2	-0.066	0.1	GenM1	0.516
ILMN_1667883	THOC5	-0.02	0.54	GenM1	0.514
ILMN_1683277	KIAA0319L	-0.016	0.67	GenM1	0.513
ILMN_1699772	RRAGD	0.003	0.94	GenM1	0.513
ILMN_2085862	SLC15A3	-0.003	0.92	GenM1	0.512
ILMN_1736700	ALDOA	0.013	0.71	GenM1	0.512
ILMN_1734317	DPF2	-0.048	0.2	GenM1	0.512
ILMN_2283325	WLS	-0.078	0.056	GenM1	0.511
ILMN_1674394	C20ORF3	-0.023	0.57	GenM1	0.511
ILMN_1800425	SLC9A1	-0.015	0.64	GenM1	0.511
ILMN_1710427	VPS37B	-0.057	0.14	GenM1	0.511
ILMN_1714401	SNX27	-0.026	0.41	GenM1	0.511
ILMN_2082314	TOM1	-0.017	0.65	GenM1	0.51
ILMN_1758938	SLC31A2	-0.041	0.3	GenM1	0.51
ILMN_2059549	NA,SYK	0.016	0.66	GenM1	0.51
ILMN_1737343	FNIP1	0.041	0.2	GenM1	0.509
ILMN_1917290	LAMP2	-0.035	0.38	GenM1	0.508
ILMN_2396444	CD14	0.002	0.95	GenM1	0.507
ILMN_2087303	XKR8	-0.083	0.029	GenM1	0.507
ILMN_1746704	TRIM8	-0.002	0.96	GenM1	0.506
ILMN_1658383	HSPA6,HSPA7	-0.02	0.58	GenM1	0.505
ILMN_1699015	H3F3A	-0.042	0.27	GenM1	0.505
ILMN_1661196	CSF2RA	-0.082	0.044	GenM1	0.504
ILMN_2214910	EPHB4	-0.051	0.22	GenM1	0.504
ILMN_2151281	GABARAPL1	-0.075	0.053	GenM1	0.504
ILMN_2106331	H3F3A	-0.096	0.019	GenM1	0.504
ILMN_1797604	CAP1	-0.02	0.59	GenM1	0.504
ILMN_1767253	RRP12	0.006	0.89	GenM1	0.503
ILMN_1780756	RBM23	-0.06	0.15	GenM1	0.502
ILMN_1724668	REPS2	-0.011	0.79	GenM1	0.502
ILMN_1772387	TLR2	0.022	0.56	GenM1	0.502
ILMN_1814296	TRPM6	-0.031	0.45	GenM1	0.502
ILMN_1781198	PPP1R3D	0.02	0.6	GenM1	0.501
ILMN_1782748	FMNL1	-0.056	0.15	GenM1	0.501
ILMN_1725534	ACTN4	-0.076	0.047	GenM1	0.5
ILMN_1663437	NECAB2	-0.002	0.95	GenM1	0.5
ILMN_1812571	RAB35	-0.092	0.013	GenM1	0.5
ILMN_1745697	MGRN1	-0.056	0.14	GenM1	0.5
ILMN_1714165	ST3GAL2	-0.01	0.77	GenM1	0.5
ILMN_1666444	RBMS1	0.006	0.86	GenM1	0.499
ILMN_1724822	LOC399744	0.003	0.93	GenM1	0.499
ILMN_1729161	NOTCH1	-0.043	0.18	GenM1	0.499
ILMN_1738075	CMIP	0.017	0.64	GenM1	0.498
ILMN_1717052	STARD10	0.007	0.86	GenM1	0.498
ILMN_2106725	NCF1B,NCF1C	-0.014	0.72	GenM1	0.497
ILMN_1766094	MOSPD2	-0.015	0.7	GenM1	0.496
ILMN_2402930	H3F3A	-0.084	0.034	GenM1	0.496
ILMN_1803720	---	-0.016	0.66	GenM1	0.496
ILMN_2366330	FERMT3	0.019	0.63	GenM1	0.495
ILMN_2353633	EMR2	-0.033	0.42	GenM1	0.494
ILMN_1764177	JARID2	-0.046	0.24	GenM1	0.494
ILMN_1721106	---	-0.072	0.074	GenM1	0.494
ILMN_1809695	CAMK2G	-0.067	0.09	GenM1	0.493
ILMN_1771627	ZMIZ1	-0.011	0.79	GenM1	0.492
ILMN_1693552	CD300A	-0.062	0.14	GenM1	0.492
ILMN_1780334	KCNJ2	0.095	0.0097	GenM1	0.492
ILMN_2395827	RASGRP4	-0.043	0.28	GenM1	0.492
ILMN_1651950	TPST1	-0.091	0.029	GenM1	0.491
ILMN_1659544	STX3	-0.089	0.027	GenM1	0.491
ILMN_1732143	LINC00173	-0.009	0.81	GenM1	0.491
ILMN_1813455	SP110	0.015	0.68	GenM1	0.489
ILMN_1759818	SORL1	-0.082	0.03	GenM1	0.489
ILMN_2175912	ITGB2	-0.033	0.38	GenM1	0.489
ILMN_1737627	MAPK14	0.023	0.49	GenM1	0.488
ILMN_1753111	NAMPT	0.023	0.5	GenM1	0.488
ILMN_2365091	FCAR	0.042	0.22	GenM1	0.488
ILMN_1737314	BCL6	-0.062	0.13	GenM1	0.487
ILMN_1788002	MAPK14	0.05	0.14	GenM1	0.487
ILMN_1782922	PDE4B	-0.005	0.9	GenM1	0.487
ILMN_1764826	TFE3	-0.023	0.54	GenM1	0.487
ILMN_1784320	ELMO1,NA	-0.011	0.76	GenM1	0.487
ILMN_1804895	C7ORF53	-0.08	0.053	GenM1	0.487
ILMN_1731275	DPEP3	-0.085	0.024	GenM1	0.487
ILMN_1712236	PPP1R3B	-0.007	0.85	GenM1	0.486
ILMN_1782050	CEBPD	-0.07	0.057	GenM1	0.486
ILMN_1681520	DGAT2	-0.073	0.053	GenM1	0.485
ILMN_1774211	TMPPE	-0.116	0.0034	GenM1	0.485
ILMN_1715173	RPS6KA1	-0.023	0.51	GenM1	0.483
ILMN_1815445	IDS	-0.07	0.066	GenM1	0.482
ILMN_2372413	BID	0.034	0.32	GenM1	0.482
ILMN_1713751	ADAM19	0.005	0.88	GenM1	0.482
ILMN_1803302	CRK	0.012	0.74	GenM1	0.48
ILMN_2234016	---	-0.016	0.69	GenM1	0.48
ILMN_2075051	PGS1	-0.018	0.67	GenM1	0.479
ILMN_1717207	MMP25	-0.106	0.008	GenM1	0.479
ILMN_1754753	IL6R	-0.006	0.87	GenM1	0.479
ILMN_2383611	PTPRE	-0.101	0.0079	GenM1	0.479
ILMN_1711030	OPLAH	-0.031	0.41	GenM1	0.478
ILMN_2201966	N4BP1	-0.073	0.06	GenM1	0.478
ILMN_1796179	HIST1H2BK	-0.007	0.86	GenM1	0.478
ILMN_1777998	ARHGAP25	-0.077	0.045	GenM1	0.477
ILMN_1772981	EPN1	-0.012	0.75	GenM1	0.476
ILMN_1684034	STAT5B	-0.002	0.96	GenM1	0.475
ILMN_1725787	RFX1	-0.009	0.82	GenM1	0.475
ILMN_1671281	RNASEL	0.036	0.3	GenM1	0.474
ILMN_2345142	SULF2	-0.073	0.074	GenM1	0.473
ILMN_1792910	MNT	-0.044	0.26	GenM1	0.472
ILMN_1731589	PTPRJ	0.033	0.35	GenM1	0.471
ILMN_2366719	NSFL1C	-0.053	0.15	GenM1	0.471
ILMN_2367418	OSCAR	-0.045	0.26	GenM1	0.471
ILMN_1669523	FOS	-0.09	0.02	GenM1	0.471
ILMN_1703471	ATF6	-0.012	0.75	GenM1	0.47
ILMN_1777906	MAP7D1	-0.051	0.16	GenM1	0.469
ILMN_1713031	PGCP	-0.066	0.08	GenM1	0.468
ILMN_1781580	BRI3	-0.059	0.12	GenM1	0.468
ILMN_1742456	OSTF1	0.007	0.82	GenM1	0.467
ILMN_1740015	CD14	0.064	0.11	GenM1	0.467
ILMN_1764414	SOS2	0.034	0.33	GenM1	0.467
ILMN_1769705	---	-0.076	0.066	GenM1	0.467
ILMN_2324994	IKBIP	-0.035	0.31	GenM1	0.467
ILMN_1654571	FCHO1	-0.053	0.16	GenM1	0.464
ILMN_1660079	RNF44	-0.056	0.15	GenM1	0.464
ILMN_2368318	FGR	-0.026	0.47	GenM1	0.463
ILMN_1813669	ANKS1A	0.001	0.97	GenM1	0.463
ILMN_1770290	CNN2	-0.045	0.29	GenM1	0.462
ILMN_1716815	CEACAM1	-0.006	0.89	GenM1	0.462
ILMN_1774427	CALCOCO1	-0.062	0.12	GenM1	0.462
ILMN_1736190	---	-0.084	0.027	GenM1	0.461
ILMN_1732923	SIPA1L2	-0.001	0.99	GenM1	0.46
ILMN_1778059	CASP4	0.003	0.93	GenM1	0.46
ILMN_1801043	GSN	0.01	0.8	GenM1	0.46
ILMN_1806165	HSPA6,HSPA7	-0.026	0.54	GenM1	0.459
ILMN_1753819	RFFL,NA	-0.045	0.22	GenM1	0.459
ILMN_1752579	ATP6V0A1	-0.08	0.028	GenM1	0.459
ILMN_1763198	STAT6	-0.029	0.47	GenM1	0.459
ILMN_1737170	FLII	-0.021	0.57	GenM1	0.459
ILMN_2387599	C20ORF24	-0.015	0.71	GenM1	0.459
ILMN_1699570	TPD52L2	-0.032	0.35	GenM1	0.457
ILMN_1750158	ACOX1	-0.031	0.44	GenM1	0.457
ILMN_1712721	GAST	-0.033	0.42	GenM1	0.457
ILMN_2382505	SLC22A18	-0.02	0.6	GenM1	0.456
ILMN_1806908	PRKCB	-0.08	0.049	GenM1	0.456
ILMN_1734288	DUSP18	-0.007	0.84	GenM1	0.456
ILMN_1689968	PLEKHO2	-0.061	0.099	GenM1	0.455
ILMN_1696190	STRN4	-0.078	0.039	GenM1	0.455
ILMN_2289849	FCGR2A	-0.031	0.42	GenM1	0.455
ILMN_1687533	SEMA4D	-0.114	0.0048	GenM1	0.454
ILMN_1832879	---	-0.056	0.11	GenM1	0.454
ILMN_1782741	CD300LB	-0.063	0.12	GenM1	0.454
ILMN_1703123	CSRNP1	-0.006	0.87	GenM1	0.454
ILMN_1730639	SLC22A15	-0.029	0.46	GenM1	0.453
ILMN_2320964	ADAR	0.002	0.96	GenM1	0.453
ILMN_1768973	HIST2H2AC	-0.071	0.061	GenM1	0.453
ILMN_2396903	KCNJ15	-0.033	0.42	GenM1	0.453
ILMN_1766539	---	0.018	0.63	GenM1	0.452
ILMN_2323633	TPD52L2	-0.023	0.54	GenM1	0.452
ILMN_1793770	DNAJB6	0.017	0.64	GenM1	0.452
ILMN_1792076	TRERF1	-0.034	0.38	GenM1	0.451
ILMN_1772991	CHPF2	-0.097	0.012	GenM1	0.451
ILMN_1721116	USP10	-0.023	0.57	GenM1	0.449
ILMN_1781060	SYN2	-0.001	0.98	GenM1	0.449
ILMN_2275098	DTX2	-0.03	0.34	GenM1	0.449
ILMN_1781184	MYBPC3	-0.02	0.57	GenM1	0.448
ILMN_2388507	AKT1	-0.038	0.27	GenM1	0.446
ILMN_1692225	DOK3	-0.014	0.73	GenM1	0.445
ILMN_1769926	DBN1	-0.061	0.12	GenM1	0.445
ILMN_1714197	ACSS2,NA	-0.032	0.38	GenM1	0.444
ILMN_1666875	---	-0.079	0.033	GenM1	0.444
ILMN_1669718	PSENEN	-0.01	0.81	GenM1	0.443
ILMN_1718988	DAZAP2	-0.034	0.3	GenM1	0.442
ILMN_1674402	TMEM71	0.042	0.25	GenM1	0.442
ILMN_1735014	KLF6	-0.085	0.03	GenM1	0.442
ILMN_1738992	MNDA	-0.017	0.65	GenM1	0.439
ILMN_2072178	ECHDC3	-0.042	0.3	GenM1	0.439
ILMN_1797191	KIAA0040	0.019	0.62	GenM1	0.439
ILMN_1682699	PBX2	-0.079	0.047	GenM1	0.438
ILMN_1715674	ITPK1	-0.086	0.024	GenM1	0.437
ILMN_1682368	LRWD1	-0.095	0.0051	GenM1	0.437
ILMN_1684391	PLOD1	-0.078	0.029	GenM1	0.436
ILMN_1773388	KIAA0226L	-0.081	0.05	GenM1	0.436
ILMN_1695962	SLC12A9	-0.042	0.22	GenM1	0.436
ILMN_1772692	DICER1	-0.064	0.073	GenM1	0.436
ILMN_1701403	HIP1	-0.021	0.6	GenM1	0.436
ILMN_1733616	TFEB	-0.124	0.0021	GenM1	0.436
ILMN_1685824	B4GALT5	0.005	0.9	GenM1	0.435
ILMN_1676718	CD97,EMR2	0.041	0.26	GenM1	0.434
ILMN_1674590	---	-0.023	0.55	GenM1	0.434
ILMN_1668743	RILPL2	-0.038	0.36	GenM1	0.433
ILMN_1779015	ZNF467	-0.071	0.023	GenM1	0.432
ILMN_1775762	GNAI2	-0.029	0.44	GenM1	0.432
ILMN_1721842	RYBP	-0.034	0.37	GenM1	0.431
ILMN_1726545	LILRA5	-0.004	0.92	GenM1	0.431
ILMN_1694596	FAR2	0.009	0.82	GenM1	0.43
ILMN_1792689	HIST1H2AC	0.006	0.87	GenM1	0.429
ILMN_1896455	---	-0.044	0.27	GenM1	0.429
ILMN_2392043	SPI1	0.005	0.88	GenM1	0.428
ILMN_1699631	---	-0.016	0.64	GenM1	0.428
ILMN_1803560	LAT2	-0.123	0.0014	GenM1	0.427
ILMN_1654396	---	-0.011	0.77	GenM1	0.426
ILMN_1696643	TLN1	-0.016	0.66	GenM1	0.426
ILMN_1707748	---	-0.021	0.61	GenM1	0.426
ILMN_1694810	PANX2	-0.085	0.021	GenM1	0.425
ILMN_2276952	TSC22D3	0.025	0.5	GenM1	0.424
ILMN_1792885	CTSC	0.038	0.33	GenM1	0.424
ILMN_1716983	LILRA2	-0.041	0.26	GenM1	0.423
ILMN_1726392	NIN	-0.003	0.92	GenM1	0.423
ILMN_1733998	DHRS9	0.055	0.15	GenM1	0.422
ILMN_1802251	PTTG1IP	0.007	0.86	GenM1	0.422
ILMN_1785005	NCF4	-0.034	0.38	GenM1	0.422
ILMN_2196550	KIAA0226L	-0.006	0.89	GenM1	0.422
ILMN_1846002	---	-0.046	0.24	GenM1	0.421
ILMN_2371724	CEACAM1	0.001	0.97	GenM1	0.421
ILMN_1685312	PSG11,PSG3,PSG1,PSG2,PSG6	-0.012	0.74	GenM1	0.421
ILMN_2357419	LILRA5	0.003	0.93	GenM1	0.42
ILMN_1673682	GATAD2A	-0.016	0.62	GenM1	0.42
ILMN_1787186	NOV	-0.08	0.043	GenM1	0.42
ILMN_1661002	RFWD2	-0.025	0.53	GenM1	0.42
ILMN_2126706	LMNB1	-0.004	0.93	GenM1	0.419
ILMN_1665909	LASP1	-0.036	0.23	GenM1	0.418
ILMN_1735735	KATNB1	0.012	0.72	GenM1	0.418
ILMN_1763144	NEU1	-0.081	0.029	GenM1	0.417
ILMN_2226015	LRRK2	0.028	0.45	GenM1	0.415
ILMN_1769779	PTP4A3	-0.076	0.062	GenM1	0.415
ILMN_2331544	MBP	0.012	0.7	GenM1	0.413
ILMN_2362902	RASSF5	-0.032	0.41	GenM1	0.412
ILMN_1654060	MKNK2	-0.001	0.97	GenM1	0.412
ILMN_1760121	RRAGC	-0.026	0.38	GenM1	0.411
ILMN_2345512	PPP4R1	-0.061	0.11	GenM1	0.41
ILMN_1686805	CRK	-0.084	0.014	GenM1	0.41
ILMN_1676665	CUEDC1	-0.006	0.88	GenM1	0.41
ILMN_1718070	CASP9	-0.086	0.0076	GenM1	0.41
ILMN_2327795	RERE	-0.053	0.16	GenM1	0.409
ILMN_1812967	CNPY3	-0.106	0.0045	GenM1	0.409
ILMN_1808707	FSCN1	-0.079	0.058	GenM1	0.408
ILMN_1702389	ZC3H3	0.029	0.45	GenM1	0.407
ILMN_1906187	LOC283070	-0.04	0.33	GenM1	0.407
ILMN_1712719	MAP7	-0.048	0.23	GenM1	0.407
ILMN_2092333	GPR141	-0.01	0.8	GenM1	0.407
ILMN_2338452	SERPINA1	-0.037	0.32	GenM1	0.406
ILMN_1809585	KIAA0319L	-0.079	0.04	GenM1	0.405
ILMN_1686662	ANP32A-IT1	-0.007	0.86	GenM1	0.405
ILMN_1735180	NCSTN	-0.028	0.4	GenM1	0.405
ILMN_1692962	CTDSP2	-0.101	0.0042	GenM1	0.404
ILMN_1685415	HBP1	-0.025	0.49	GenM1	0.404
ILMN_1767360	IL10RB	-0.008	0.84	GenM1	0.404
ILMN_1707308	IKBKG,NA	-0.033	0.35	GenM1	0.403
ILMN_1793269	RAB37	-0.073	0.065	GenM1	0.403
ILMN_1698605	TMEM43	-0.011	0.76	GenM1	0.403
ILMN_1818872	---	-0.053	0.17	GenM1	0.402
ILMN_1766054	ABCA1	-0.139	0.00068	GenM1	0.402
ILMN_1732176	AGPAT2	-0.023	0.54	GenM1	0.401
ILMN_1788251	SNN	0.023	0.57	GenM1	0.4
ILMN_1715698	C17ORF49,RNASEK	0.007	0.86	GenM1	0.4
ILMN_1741371	TMEM8A	-0.046	0.24	GenM1	0.4
ILMN_1664047	CACNA1E	-0.019	0.65	GenM1	0.399
ILMN_1665877	RNF149	-0.068	0.065	GenM1	0.398
ILMN_1801934	SERTAD3	-0.025	0.44	GenM1	0.398
ILMN_1722981	TLR5	0.034	0.33	GenM1	0.397
ILMN_2358560	TIAM2	-0.067	0.08	GenM1	0.397
ILMN_1815656	SERINC3	0.001	0.97	GenM1	0.396
ILMN_1752526	RNF144B	0.042	0.2	GenM1	0.396
ILMN_1798804	SRPK1	0.014	0.72	GenM1	0.396
ILMN_1720829	ZFP36	-0.003	0.93	GenM1	0.395
ILMN_2398939	MBP	0.018	0.56	GenM1	0.395
ILMN_1696494	CMTM6	-0.03	0.42	GenM1	0.395
ILMN_1809173	LINC00265	0.024	0.53	GenM1	0.395
ILMN_2359710	PTP4A3	-0.079	0.05	GenM1	0.395
ILMN_1800638	CELF2	-0.05	0.2	GenM1	0.394
ILMN_1780671	PLEKHG3	-0.167	7.2e-06	GenM1	0.394
ILMN_2243912	RAB37	-0.029	0.4	GenM1	0.394
ILMN_1720771	STX11	0.012	0.74	GenM1	0.394
ILMN_1664068	ERGIC1	-0.015	0.69	GenM1	0.394
ILMN_2207393	CNOT3	-0.122	0.0013	GenM1	0.393
ILMN_1755234	SSH3	-0.042	0.28	GenM1	0.393
ILMN_1815758	GAB2	-0.072	0.054	GenM1	0.392
ILMN_1815719	PLCG2	-0.042	0.27	GenM1	0.392
ILMN_1712026	NLRP3	0.067	0.089	GenM1	0.391
ILMN_1672878	ABR	-0.028	0.4	GenM1	0.391
ILMN_1823698	---	-0.043	0.25	GenM1	0.391
ILMN_1802096	NA,ABTB1	-0.062	0.11	GenM1	0.388
ILMN_1802611	SPEN	-0.028	0.42	GenM1	0.388
ILMN_1711490	ARHGAP26	-0.035	0.37	GenM1	0.386
ILMN_1753008	REXO1	-0.029	0.47	GenM1	0.386
ILMN_1708204	COPG	-0.113	0.0042	GenM1	0.385
ILMN_1732071	HIST2H2BE	-0.052	0.18	GenM1	0.383
ILMN_2364022	SLC16A3	-0.048	0.16	GenM1	0.382
ILMN_1880930	---	-0.041	0.31	GenM1	0.382
ILMN_1693650	FES	-0.046	0.15	GenM1	0.382
ILMN_1727479	TPRG1L	-0.005	0.87	GenM1	0.381
ILMN_1678494	ZNF438	-0.001	0.98	GenM1	0.38
ILMN_1703412	LATS2	-0.011	0.76	GenM1	0.38
ILMN_1795158	FGR	-0.076	0.03	GenM1	0.379
ILMN_2150654	ZSWIM4	-0.083	0.029	GenM1	0.379
ILMN_1659895	MSN	-0.085	0.031	GenM1	0.377
ILMN_2252295	ELF2	-0.014	0.66	GenM1	0.377
ILMN_1807042	MARCKS	-0.007	0.85	GenM1	0.377
ILMN_1766487	LRRC25	-0.054	0.18	GenM1	0.376
ILMN_1657810	PPM1M	0.033	0.39	GenM1	0.376
ILMN_1780598	PIAS1	-0.007	0.85	GenM1	0.376
ILMN_2152402	ABHD16A	-0.041	0.27	GenM1	0.375
ILMN_2112988	NCF1C	-0.064	0.087	GenM1	0.375
ILMN_1712357	HNRNPK	0.006	0.88	GenM1	0.375
ILMN_1753547	STAT5A	0.008	0.83	GenM1	0.373
ILMN_1720623	SYTL3	-0.133	0.00045	GenM1	0.372
ILMN_1678143	ARHGDIB	-0.095	0.017	GenM1	0.372
ILMN_2347068	MKNK2	0.001	0.97	GenM1	0.372
ILMN_1656082	H3F3A	0.019	0.65	GenM1	0.371
ILMN_1850816	---	-0.035	0.32	GenM1	0.37
ILMN_2376403	TSC22D3	-0.083	0.028	GenM1	0.37
ILMN_1704730	CD93	-0.078	0.053	GenM1	0.37
ILMN_1785732	TNFAIP6	-0.003	0.93	GenM1	0.37
ILMN_1767015	BCORL1	-0.079	0.031	GenM1	0.369
ILMN_1792497	AGFG1	0.041	0.19	GenM1	0.367
ILMN_1726666	GPX3	-0.108	0.0095	GenM1	0.367
ILMN_1696463	SPI1	-0.072	0.03	GenM1	0.366
ILMN_1697267	PRKCZ	-0.081	0.024	GenM1	0.365
ILMN_1667748	ANKRD33	0.021	0.56	GenM1	0.365
ILMN_2396571	NA,GPR108	0.03	0.4	GenM1	0.365
ILMN_1654685	MCTP1	0.041	0.27	GenM1	0.362
ILMN_2388955	FAM212B	-0.018	0.57	GenM1	0.362
ILMN_1697694	ATP6AP1	-0.021	0.5	GenM1	0.361
ILMN_1766157	MRVI1	0.001	0.98	GenM1	0.361
ILMN_1743032	CTSS	-0.021	0.59	GenM1	0.36
ILMN_1803476	KCTD20	-0.011	0.76	GenM1	0.359
ILMN_1674789	---	-0.019	0.62	GenM1	0.359
ILMN_1754121	CSK	-0.022	0.58	GenM1	0.358
ILMN_2342515	FXN	-0.044	0.28	GenM1	0.358
ILMN_1711516	ATP6V1A	-0.037	0.3	GenM1	0.354
ILMN_1758146	SIRPA	-0.037	0.3	GenM1	0.353
ILMN_1804738	MEFV	-0.045	0.21	GenM1	0.353
ILMN_2059535	PPM1F	-0.087	0.013	GenM1	0.353
ILMN_1778136	ZMYND15	-0.005	0.9	GenM1	0.352
ILMN_2077858	SIRT7	-0.005	0.89	GenM1	0.352
ILMN_2404154	SERPINA1	-0.016	0.65	GenM1	0.352
ILMN_1810418	LBR	0.059	0.085	GenM1	0.349
ILMN_1701216	BANP	-0.006	0.85	GenM1	0.349
ILMN_1671565	RNASET2	-0.134	0.00048	GenM1	0.349
ILMN_1723486	HK2	-0.007	0.85	GenM1	0.349
ILMN_1744665	EP300	0.024	0.52	GenM1	0.346
ILMN_1696380	GHRL	-0.031	0.38	GenM1	0.344
ILMN_1762713	C19ORF59	0.058	0.14	GenM1	0.342
ILMN_1656676	ZYG11B	-0.099	0.012	GenM1	0.342
ILMN_1790014	METRNL	-0.022	0.57	GenM1	0.342
ILMN_1760922	GIT2	-0.088	0.0093	GenM1	0.341
ILMN_1803194	GALK1	-0.003	0.94	GenM1	0.34
ILMN_1760347	SRGN	0.019	0.61	GenM1	0.339
ILMN_1675156	CDC42	0.077	0.016	GenM1	0.339
ILMN_1688231	TREM1	-0.078	0.052	GenM1	0.336
ILMN_1803479	USP32	-0.061	0.11	GenM1	0.335
ILMN_2087702	MYH9	-0.062	0.11	GenM1	0.334
ILMN_1722622	CD163	-0.01	0.77	GenM1	0.334
ILMN_1800855	PPTC7	-0.03	0.36	GenM1	0.332
ILMN_2144573	CTBS	-0.018	0.62	GenM1	0.331
ILMN_1737406	KLF6	-0.052	0.16	GenM1	0.33
ILMN_1673604	YIPF3	-0.065	0.046	GenM1	0.33
ILMN_1694111	PNKP	-0.04	0.3	GenM1	0.328
ILMN_1668910	CIDEB	-0.054	0.16	GenM1	0.328
ILMN_2396956	AKAP13	-0.064	0.09	GenM1	0.32
ILMN_2329773	RAB27A	-0.084	0.022	GenM1	0.319
ILMN_2333774	TAGAP	0.014	0.65	GenM1	0.319
ILMN_1656111	MYLIP	-0.06	0.13	GenM1	0.318
ILMN_1805225	LPCAT3	-0.024	0.56	GenM1	0.317
ILMN_1772686	FGD3	-0.075	0.03	GenM1	0.317
ILMN_1787808	CEP63	-0.006	0.88	GenM1	0.316
ILMN_1751708	ITM2B	-0.018	0.58	GenM1	0.316
ILMN_1724145	CBX4	-0.087	0.02	GenM1	0.316
ILMN_1655694	---	-0.074	0.039	GenM1	0.315
ILMN_1802888	ZNF185	0.008	0.83	GenM1	0.315
ILMN_1663631	BANP	0.022	0.47	GenM1	0.313
ILMN_1764788	TNFRSF1B	-0.01	0.79	GenM1	0.312
ILMN_1734855	SELPLG	-0.026	0.43	GenM1	0.311
ILMN_1769091	PRCP	0.016	0.67	GenM1	0.311
ILMN_1784352	CCM2	-0.045	0.17	GenM1	0.311
ILMN_2410909	AKT1	-0.096	0.0097	GenM1	0.31
ILMN_1672660	MBP	-0.068	0.018	GenM1	0.31
ILMN_1766896	ZDHHC19	0.001	0.99	GenM1	0.309
ILMN_1773154	NFKBIA	0	1	GenM1	0.309
ILMN_1803483	KIAA2013	-0.012	0.73	GenM1	0.308
ILMN_2154115	PSD4	-0.102	0.0044	GenM1	0.307
ILMN_1663916	ARHGAP9	-0.087	0.017	GenM1	0.303
ILMN_1760320	GNB1	-0.058	0.13	GenM1	0.303
ILMN_1701514	TRAF3IP2	0.017	0.61	GenM1	0.301
ILMN_1771987	SLC44A2	-0.08	0.02	GenM1	0.301
ILMN_2386982	PRKCZ	-0.131	0.0011	GenM1	0.3
ILMN_1745329	PRR14	-0.042	0.2	GenM1	0.3
ILMN_2307598	SLC37A3	-0.006	0.88	GenM1	0.299
ILMN_1715994	HGS	-0.029	0.32	GenM1	0.299
ILMN_1676955	TYK2	-0.081	0.016	GenM1	0.297
ILMN_2410262	MTMR14	0.017	0.64	GenM1	0.296
ILMN_2050911	SLC22A4	0.006	0.85	GenM1	0.295
ILMN_2152131	ACTB	-0.037	0.36	GenM1	0.294
ILMN_1770084	TACC1	-0.084	0.019	GenM1	0.294
ILMN_1680139	MAFF	-0.023	0.58	GenM1	0.293
ILMN_1711832	---	0.026	0.51	GenM1	0.291
ILMN_1706546	MAX	0.062	0.07	GenM1	0.29
ILMN_1668063	FCN1	-0.007	0.85	GenM1	0.29
ILMN_1751330	RBCK1	-0.056	0.14	GenM1	0.285
ILMN_1657515	RPS6KA5	-0.102	0.0033	GenM1	0.283
ILMN_1716488	PACS1	-0.051	0.17	GenM1	0.282
ILMN_1763433	TRIM9	0.045	0.28	GenM1	0.28
ILMN_1738047	FAM170B	-0.006	0.86	GenM1	0.278
ILMN_1782385	POLR2A	-0.063	0.1	GenM1	0.278
ILMN_2175075	SRSF4	-0.015	0.66	GenM1	0.277
ILMN_1680937	HIST1H2BC	-0.027	0.44	GenM1	0.276
ILMN_1683494	TMEM154	-0.015	0.64	GenM1	0.275
ILMN_1728639	FCGR3B	-0.062	0.12	GenM1	0.275
ILMN_1792314	ACTR1A	-0.018	0.58	GenM1	0.274
ILMN_1677534	SCAP	-0.023	0.54	GenM1	0.274
ILMN_1712035	TMEM115	-0.05	0.13	GenM1	0.265
ILMN_2054297	PTGS2	-0.064	0.08	GenM1	0.265
ILMN_1780036	WDR1	-0.121	0.001	GenM1	0.265
ILMN_1683204	GMEB2	-0.071	0.075	GenM1	0.265
ILMN_2352303	RASSF2	-0.034	0.24	GenM1	0.262
ILMN_1787691	CITED4	0.031	0.43	GenM1	0.26
ILMN_1690122	CRKL	-0.015	0.65	GenM1	0.258
ILMN_1730816	GPR162	-0.049	0.22	GenM1	0.256
ILMN_1691111	SPATA2L	-0.056	0.11	GenM1	0.255
ILMN_2325168	ARRB1	-0.016	0.66	GenM1	0.251
ILMN_1683980	PLEKHM2	-0.023	0.51	GenM1	0.249
ILMN_1731714	CREB5	-0.015	0.65	GenM1	0.243
ILMN_1697971	TRIM38	-0.006	0.87	GenM1	0.238
ILMN_2095840	KAT6A	-0.085	0.015	GenM1	0.234
ILMN_1723625	MAP4K2	-0.055	0.13	GenM1	0.225
ILMN_1766184	LGALS9	0.051	0.2	GenM1	0.212
ILMN_1751607	FOSB	-0.038	0.34	GenM1	0.207
ILMN_1679771	C2ORF68	-0.011	0.74	GenM1	0.206
ILMN_2368068	TCF20	-0.034	0.31	GenM1	0.198
ILMN_1737535	TAF4	-0.041	0.27	GenM1	0.191
ILMN_1800739	SPINT2	0.039	0.24	GenM1	0.19
ILMN_1800540	CD55	-0.01	0.78	GenM1	0.183
ILMN_1690844	DNAJB6	-0.001	0.99	GenM1	0.164
ILMN_1705390	KLHL22	-0.013	0.69	GenM1	0.119
ILMN_1777461	CCR2	0.06	0.086	GenM1	0.108
ILMN_1659122	KLF10	0.012	0.73	GenM1	0.056
ILMN_1807710	HINT1	0.054	0.2	GenM2	0.907
ILMN_1683562	SNRPG,NA	0.055	0.2	GenM2	0.9
ILMN_1658416	MRPS18C	0.066	0.11	GenM2	0.9
ILMN_2383097	RPL17,C18ORF32	0.045	0.29	GenM2	0.896
ILMN_1663416	---	0.054	0.19	GenM2	0.891
ILMN_1712678	RPS27L	0.047	0.27	GenM2	0.89
ILMN_1777378	COMMD6	0.032	0.45	GenM2	0.885
ILMN_1812478	ZNHIT3	0.055	0.17	GenM2	0.881
ILMN_2369785	SNRPD2	0.058	0.17	GenM2	0.877
ILMN_1798189	COX7C	0.08	0.052	GenM2	0.876
ILMN_1694587	EEF1B2	0.029	0.47	GenM2	0.87
ILMN_2316806	RWDD1	0.048	0.24	GenM2	0.863
ILMN_1680967	SARNP,DNAJC14	0.018	0.66	GenM2	0.863
ILMN_1719032	LSM3	0.011	0.79	GenM2	0.862
ILMN_1706873	RPL34	0.037	0.37	GenM2	0.861
ILMN_1685774	ATP5C1	0.064	0.13	GenM2	0.856
ILMN_1720438	RPL26L1	0.051	0.23	GenM2	0.855
ILMN_1666471	UQCRQ	0.065	0.13	GenM2	0.854
ILMN_1776586	RPL26L1	0.042	0.31	GenM2	0.853
ILMN_2207539	RPS17	0.058	0.16	GenM2	0.853
ILMN_1661945	SLIRP	0.04	0.34	GenM2	0.853
ILMN_2305544	DBI	0.063	0.13	GenM2	0.851
ILMN_1706305	COX16	0.028	0.5	GenM2	0.851
ILMN_1656807	RPL27	0.05	0.22	GenM2	0.85
ILMN_1690392	COMMD3	0.048	0.24	GenM2	0.85
ILMN_1681340	HSPB11	0.033	0.42	GenM2	0.849
ILMN_2232936	UQCRH	0.048	0.23	GenM2	0.848
ILMN_1766851	TMEM126B	0.054	0.19	GenM2	0.844
ILMN_2217809	TMEM126A	0.056	0.17	GenM2	0.844
ILMN_2218450	LSM1	0.082	0.047	GenM2	0.842
ILMN_1788742	---	0.033	0.42	GenM2	0.84
ILMN_1731546	RPL26	0.061	0.14	GenM2	0.84
ILMN_1674069	TOMM7	0.049	0.23	GenM2	0.836
ILMN_1655377	MRPS22	0.047	0.24	GenM2	0.836
ILMN_1783333	C16ORF61	0.034	0.41	GenM2	0.834
ILMN_1793829	TMCO1	0.024	0.56	GenM2	0.833
ILMN_1812312	NDUFS4	0.054	0.19	GenM2	0.831
ILMN_1776104	NDUFS5	0.032	0.45	GenM2	0.831
ILMN_1741264	MRPS33	0.031	0.45	GenM2	0.829
ILMN_1655422	RPL17	0.042	0.28	GenM2	0.824
ILMN_1796407	SS18L2	0.046	0.25	GenM2	0.823
ILMN_1784286	NDUFA1	0.017	0.68	GenM2	0.821
ILMN_2110532	RPL26L1	0.045	0.27	GenM2	0.82
ILMN_1737015	RPL39	0.089	0.03	GenM2	0.819
ILMN_2229242	LSM3	0.02	0.63	GenM2	0.818
ILMN_1857915	LOC401397	0.073	0.074	GenM2	0.818
ILMN_1756360	RPL35A	0.066	0.098	GenM2	0.817
ILMN_1712155	RPL6	-0.028	0.48	GenM2	0.817
ILMN_2117330	NDUFB2	0.08	0.049	GenM2	0.816
ILMN_1660063	POLE4	0.051	0.22	GenM2	0.814
ILMN_1673738	RPL6	-0.026	0.53	GenM2	0.81
ILMN_1656913	MDH1	0.07	0.089	GenM2	0.808
ILMN_1713143	MRPL3	0.024	0.54	GenM2	0.808
ILMN_1707783	CCDC72	0.047	0.27	GenM2	0.803
ILMN_2131880	DPY30,MEMO1	0.076	0.054	GenM2	0.801
ILMN_1787949	RPS15A	0.071	0.083	GenM2	0.799
ILMN_2341952	MRPL35	0.038	0.34	GenM2	0.798
ILMN_1772506	ATP5I	0.038	0.35	GenM2	0.797
ILMN_2160388	RPL24	0.021	0.6	GenM2	0.796
ILMN_1686954	RPS10	0.027	0.51	GenM2	0.795
ILMN_1774823	RPL34	0.053	0.21	GenM2	0.795
ILMN_1803775	HSPE1	0.02	0.62	GenM2	0.792
ILMN_1703720	SF3B14	0.076	0.061	GenM2	0.79
ILMN_1789614	TPT1	0.065	0.11	GenM2	0.788
ILMN_1750722	RPS7	0.092	0.025	GenM2	0.788
ILMN_1655316	PSMC6	0.041	0.31	GenM2	0.787
ILMN_1736002	COPS5	0.064	0.13	GenM2	0.786
ILMN_2399893	RPS24	-0.005	0.91	GenM2	0.786
ILMN_1726603	ATP5I	0.068	0.093	GenM2	0.785
ILMN_2151818	KIAA0391,PSMA6	0.04	0.32	GenM2	0.784
ILMN_1739770	MED7	0.027	0.52	GenM2	0.78
ILMN_1688127	---	0.021	0.61	GenM2	0.778
ILMN_1736814	CLNS1A	-0.014	0.73	GenM2	0.778
ILMN_1809347	SRP14	0.051	0.21	GenM2	0.777
ILMN_1746516	RPS25	0.022	0.59	GenM2	0.772
ILMN_1798533	ZNF22	0.027	0.48	GenM2	0.771
ILMN_1782417	---	0.024	0.57	GenM2	0.768
ILMN_1772929	ATP5J	0.045	0.23	GenM2	0.768
ILMN_2348093	ATP5J	0.05	0.18	GenM2	0.768
ILMN_1655329	RIOK2	0.017	0.67	GenM2	0.766
ILMN_2166865	ENY2	0.052	0.2	GenM2	0.764
ILMN_1770378	ANAPC10	0.011	0.79	GenM2	0.764
ILMN_1663220	MRPL22	0.039	0.34	GenM2	0.763
ILMN_1739497	GTF2H5	0.037	0.38	GenM2	0.763
ILMN_1743299	PEX2	-0.002	0.97	GenM2	0.763
ILMN_2392717	LARP7	-0.005	0.9	GenM2	0.761
ILMN_2224031	CETN3	0.017	0.68	GenM2	0.761
ILMN_1726239	TBCA	0.035	0.4	GenM2	0.76
ILMN_2160819	RPS27	0.054	0.18	GenM2	0.759
ILMN_1726839	DCUN1D5	0.028	0.5	GenM2	0.758
ILMN_2119945	NDUFB3	0.088	0.036	GenM2	0.757
ILMN_1797074	EMG1	0.039	0.32	GenM2	0.757
ILMN_2415722	RPS29	0.014	0.74	GenM2	0.756
ILMN_1744059	DCTN6	0.064	0.1	GenM2	0.755
ILMN_1770048	DPH5	-0.002	0.95	GenM2	0.753
ILMN_2070072	RPS7	0.016	0.7	GenM2	0.752
ILMN_1764415	ZNF585A	0.077	0.057	GenM2	0.751
ILMN_1770339	RPAIN	0.051	0.17	GenM2	0.751
ILMN_1753890	IFT20	0.052	0.22	GenM2	0.751
ILMN_2201533	C17ORF61	0.061	0.11	GenM2	0.75
ILMN_2119937	NDUFB3	0.074	0.078	GenM2	0.75
ILMN_1694742	RPS29	0.077	0.067	GenM2	0.749
ILMN_2338785	RPS14	0.013	0.76	GenM2	0.747
ILMN_1690494	RPL6	-0.009	0.83	GenM2	0.746
ILMN_1728710	ZNF816	0.006	0.89	GenM2	0.745
ILMN_1741440	SLC35A1	0.013	0.75	GenM2	0.743
ILMN_1664167	RPF2	0.039	0.33	GenM2	0.742
ILMN_1781795	ERH	0.02	0.62	GenM2	0.742
ILMN_2128128	SHFM1	0.019	0.64	GenM2	0.741
ILMN_1754303	RPL30	0.078	0.064	GenM2	0.739
ILMN_1729033	RPL9	0.047	0.21	GenM2	0.739
ILMN_1701696	---	0.054	0.15	GenM2	0.739
ILMN_2391765	C6ORF48	0.023	0.56	GenM2	0.738
ILMN_1719224	C17ORF76-AS1	0.085	0.038	GenM2	0.737
ILMN_1682857	NDUFAF2	0.037	0.37	GenM2	0.737
ILMN_1707484	GEMIN6	0.01	0.81	GenM2	0.736
ILMN_1800008	ACAT1	0.021	0.61	GenM2	0.735
ILMN_1786429	LPAR6	0.029	0.47	GenM2	0.735
ILMN_1733690	AKAP7	0.024	0.54	GenM2	0.734
ILMN_1700955	TCTEX1D2	0.048	0.23	GenM2	0.732
ILMN_1715569	CCDC53	0.043	0.28	GenM2	0.731
ILMN_1679382	CCT2	0.064	0.092	GenM2	0.731
ILMN_1664614	FAU	-0.014	0.71	GenM2	0.731
ILMN_1690706	SNRPB2	-0.036	0.37	GenM2	0.73
ILMN_1780773	LOC400027	-0.026	0.52	GenM2	0.728
ILMN_1730907	ZFAND1	0.013	0.74	GenM2	0.727
ILMN_1689097	NAA20	-0.002	0.95	GenM2	0.726
ILMN_1789809	RPL13AP6	0	1	GenM2	0.725
ILMN_1664424	ZBED5	0.058	0.15	GenM2	0.724
ILMN_2255310	RPS15A	0.124	0.003	GenM2	0.722
ILMN_2067370	SNRPF	0.007	0.87	GenM2	0.721
ILMN_1800573	RPS21	0.079	0.04	GenM2	0.72
ILMN_1846306	---	-0.012	0.78	GenM2	0.718
ILMN_2217329	IAH1	0.094	0.013	GenM2	0.718
ILMN_2366388	PRDX1	0.05	0.22	GenM2	0.717
ILMN_2406468	NFU1	0.01	0.79	GenM2	0.717
ILMN_1652722	C14ORF2	0.115	0.0045	GenM2	0.716
ILMN_1711862	RNF7	0.038	0.32	GenM2	0.716
ILMN_2145518	TMEM126B	0.036	0.35	GenM2	0.716
ILMN_1792528	---	0.043	0.26	GenM2	0.713
ILMN_1666635	RPS14	0.001	0.99	GenM2	0.713
ILMN_1777066	NIF3L1	0.011	0.79	GenM2	0.713
ILMN_2311548	PTRH2	0.058	0.16	GenM2	0.712
ILMN_1656691	FBXO4	-0.009	0.83	GenM2	0.712
ILMN_1654552	MRPS31	0.039	0.32	GenM2	0.711
ILMN_1748819	MRPL22	0.047	0.25	GenM2	0.711
ILMN_1749612	IMMP1L	0.069	0.095	GenM2	0.711
ILMN_2234758	SRP14	0.06	0.1	GenM2	0.709
ILMN_1745946	HAUS1	0.04	0.33	GenM2	0.708
ILMN_2323774	RPAIN	0.021	0.59	GenM2	0.707
ILMN_2232166	CCDC90B	0.068	0.082	GenM2	0.707
ILMN_1812638	ATP5L	0.124	0.0011	GenM2	0.706
ILMN_1706326	MRPL33	0.037	0.33	GenM2	0.706
ILMN_1751143	C7ORF23	0.023	0.55	GenM2	0.705
ILMN_1807633	HRSP12	0.043	0.3	GenM2	0.702
ILMN_1660111	UCHL3	0.049	0.24	GenM2	0.701
ILMN_1701930	EEF1B2	0.006	0.87	GenM2	0.701
ILMN_1776102	PSMD10	0.074	0.056	GenM2	0.7
ILMN_1684943	TRAT1	0.094	0.019	GenM2	0.699
ILMN_1672006	SSB	0.009	0.82	GenM2	0.698
ILMN_1759453	UQCRB	-0.03	0.47	GenM2	0.695
ILMN_2187718	COX17	0.098	0.012	GenM2	0.695
ILMN_1689665	NAE1	0.014	0.73	GenM2	0.694
ILMN_1689774	MRFAP1L1	-0.027	0.48	GenM2	0.694
ILMN_1695868	TOMM6	-0.008	0.85	GenM2	0.694
ILMN_1694259	NSA2	0.046	0.24	GenM2	0.692
ILMN_1770692	WDR12	0.044	0.28	GenM2	0.692
ILMN_1768784	PSMC2	0.046	0.24	GenM2	0.692
ILMN_1770936	COQ5	0.037	0.33	GenM2	0.691
ILMN_1662318	CCDC59	0.014	0.7	GenM2	0.691
ILMN_1682098	PSMA4	0.072	0.079	GenM2	0.69
ILMN_1735347	MCEE	0.005	0.9	GenM2	0.689
ILMN_2397230	USP16	0.002	0.96	GenM2	0.689
ILMN_1805590	NAA38	-0.001	0.97	GenM2	0.688
ILMN_1655444	SERF1A	0.022	0.6	GenM2	0.686
ILMN_1842582	---	0.036	0.39	GenM2	0.684
ILMN_1752285	RPL4	0.039	0.33	GenM2	0.683
ILMN_1782504	MTERFD1	0.039	0.31	GenM2	0.683
ILMN_1708798	EAF2	-0.063	0.13	GenM2	0.683
ILMN_2181892	BEX2	0.046	0.25	GenM2	0.682
ILMN_1687403	MRPL40	-0.053	0.21	GenM2	0.682
ILMN_1756326	CKS2	0.073	0.077	GenM2	0.68
ILMN_1690049	NGDN	0.021	0.62	GenM2	0.678
ILMN_1726391	MRPL39	-0.041	0.31	GenM2	0.677
ILMN_2298818	RPS29	0.024	0.54	GenM2	0.676
ILMN_1659017	C11ORF74	0.025	0.52	GenM2	0.675
ILMN_1776678	GIMAP7	0	1	GenM2	0.675
ILMN_1765644	COMMD8	0.081	0.041	GenM2	0.673
ILMN_1713482	CWC15	0.032	0.41	GenM2	0.672
ILMN_1740512	TMSB15B	0.052	0.22	GenM2	0.672
ILMN_1658992	DPM1	-0.012	0.76	GenM2	0.671
ILMN_1793598	APIP	0.026	0.52	GenM2	0.67
ILMN_1685357	RTN2	0.022	0.59	GenM2	0.669
ILMN_1722186	C2ORF56	0.021	0.61	GenM2	0.669
ILMN_1745172	ILF2	0.02	0.63	GenM2	0.669
ILMN_1672496	DNAJA1	0.068	0.093	GenM2	0.669
ILMN_1704554	---	-0.01	0.81	GenM2	0.668
ILMN_2112402	PHF5A	0.045	0.21	GenM2	0.667
ILMN_1751789	HNMT	0.019	0.65	GenM2	0.666
ILMN_1690307	---	0.09	0.03	GenM2	0.666
ILMN_2038776	TXN	0.07	0.086	GenM2	0.666
ILMN_1691181	TMX1	0.021	0.61	GenM2	0.662
ILMN_1678165	LSM7	0.017	0.69	GenM2	0.661
ILMN_2344002	GEMIN2	-0.039	0.35	GenM2	0.659
ILMN_1715926	RPL32	-0.015	0.71	GenM2	0.659
ILMN_1801633	ROMO1	0.048	0.23	GenM2	0.658
ILMN_1741133	NME1	0.056	0.17	GenM2	0.658
ILMN_2208903	CD52	0.077	0.036	GenM2	0.656
ILMN_1771903	NUP37	0.06	0.098	GenM2	0.656
ILMN_1682404	SETMAR	-0.002	0.96	GenM2	0.655
ILMN_1800197	MRPL36	-0.004	0.92	GenM2	0.655
ILMN_1654609	EPB41L4A-AS1	0.064	0.12	GenM2	0.654
ILMN_1714599	CAMLG	0.038	0.31	GenM2	0.652
ILMN_1804834	C6ORF130	-0.005	0.9	GenM2	0.65
ILMN_1669210	SNORD16	0.035	0.39	GenM2	0.648
ILMN_1798163	UPF3B	-0.024	0.56	GenM2	0.648
ILMN_1808938	PIGF	0.006	0.89	GenM2	0.648
ILMN_1681628	ZNF277	0.059	0.13	GenM2	0.647
ILMN_1724376	ERLEC1	0.01	0.79	GenM2	0.647
ILMN_2396648	EXOSC1	0	0.99	GenM2	0.647
ILMN_1742611	C1ORF52	0.023	0.55	GenM2	0.646
ILMN_2116366	RPL12	0.064	0.093	GenM2	0.645
ILMN_1782729	CLECL1	-0.008	0.85	GenM2	0.644
ILMN_1670172	WDR33	0.019	0.62	GenM2	0.644
ILMN_1698940	---	-0.019	0.62	GenM2	0.644
ILMN_2182750	DDX1	0.022	0.59	GenM2	0.643
ILMN_2094905	COMMD10	0.031	0.44	GenM2	0.642
ILMN_1674522	HIGD1A	0.087	0.03	GenM2	0.642
ILMN_2324056	GNL3	0.054	0.12	GenM2	0.639
ILMN_1678966	---	-0.012	0.77	GenM2	0.638
ILMN_1807397	NDUFB5	0.065	0.068	GenM2	0.636
ILMN_1797310	ATP6V1D	0.05	0.21	GenM2	0.636
ILMN_2128967	C11ORF1	0.086	0.024	GenM2	0.634
ILMN_1685369	SLU7	-0.002	0.95	GenM2	0.631
ILMN_1778836	SRSF7	-0.003	0.94	GenM2	0.63
ILMN_1653573	---	0.036	0.37	GenM2	0.629
ILMN_1659771	RPL13AP3	-0.004	0.93	GenM2	0.628
ILMN_2344007	GEMIN2	0.028	0.46	GenM2	0.627
ILMN_1690386	CSRP2BP	0.003	0.95	GenM2	0.624
ILMN_1716730	BOD1	0.009	0.81	GenM2	0.62
ILMN_1752273	KIAA1143	0.004	0.93	GenM2	0.615
ILMN_1695576	MRPL24	0.029	0.47	GenM2	0.613
ILMN_1695386	RAD51C	-0.007	0.88	GenM2	0.612
ILMN_2256359	ZNF823	0.009	0.83	GenM2	0.612
ILMN_1790354	RABGGTB	-0.002	0.97	GenM2	0.612
ILMN_1762747	RPL15	0.012	0.76	GenM2	0.611
ILMN_1809013	MYL6	0.084	0.03	GenM2	0.609
ILMN_1761456	ALG13	0.11	0.0032	GenM2	0.609
ILMN_1779324	GZMA	-0.003	0.95	GenM2	0.609
ILMN_1659343	BOLA2	0.091	0.018	GenM2	0.608
ILMN_2307883	ATP5J2	0.013	0.75	GenM2	0.607
ILMN_2097421	MRPL51	0.026	0.5	GenM2	0.605
ILMN_1737283	TMSB15B	0.066	0.11	GenM2	0.604
ILMN_1805827	PPA1	0.068	0.092	GenM2	0.604
ILMN_2348050	MRPL21	0.031	0.44	GenM2	0.603
ILMN_1653618	ZZZ3	0.006	0.87	GenM2	0.602
ILMN_1769409	C9ORF123	0.051	0.2	GenM2	0.601
ILMN_1724533	LY96	0.015	0.71	GenM2	0.6
ILMN_1702526	C17ORF48	-0.009	0.81	GenM2	0.599
ILMN_1810680	BOLA2	0.082	0.049	GenM2	0.598
ILMN_1660292	MRPS21	-0.022	0.58	GenM2	0.597
ILMN_1745779	TCTEX1D2	-0.006	0.88	GenM2	0.597
ILMN_1744835	MRPL21	0.023	0.56	GenM2	0.597
ILMN_2310621	ATP5J2	0.083	0.032	GenM2	0.595
ILMN_1774973	SNORD21	-0.008	0.84	GenM2	0.594
ILMN_1726064	PAK1IP1	0.039	0.3	GenM2	0.593
ILMN_1773742	DNAJB9	-0.015	0.7	GenM2	0.592
ILMN_1695370	---	-0.085	0.034	GenM2	0.592
ILMN_1711878	ENOPH1	0.018	0.65	GenM2	0.592
ILMN_2175131	TMEM14C	0.014	0.74	GenM2	0.592
ILMN_1682402	SNORD46	0.072	0.076	GenM2	0.591
ILMN_2354140	NAA20	0.039	0.25	GenM2	0.591
ILMN_1701058	TATDN1	0.06	0.15	GenM2	0.59
ILMN_1801124	KIAA1826	0.026	0.5	GenM2	0.589
ILMN_1737857	GTF2B	0.065	0.073	GenM2	0.588
ILMN_1737685	CRLS1	-0.026	0.53	GenM2	0.588
ILMN_1658628	LINC00239	0.014	0.73	GenM2	0.587
ILMN_1731640	TMSB15B	0.034	0.43	GenM2	0.587
ILMN_1687359	MRPS23	0.025	0.54	GenM2	0.586
ILMN_1782633	BOLA2	0.102	0.0063	GenM2	0.586
ILMN_1807994	PCNP	0.003	0.93	GenM2	0.582
ILMN_1691567	GNPDA2	0.015	0.7	GenM2	0.581
ILMN_2108357	RPL39L	0.026	0.53	GenM2	0.581
ILMN_1776125	---	-0.052	0.21	GenM2	0.58
ILMN_1776181	BIRC3	0.052	0.2	GenM2	0.58
ILMN_2326071	MYL6	0.1	0.0088	GenM2	0.579
ILMN_1766411	AP1S2	0.026	0.51	GenM2	0.578
ILMN_2316540	MRPL11	0.056	0.12	GenM2	0.578
ILMN_1654016	MYL12B	0.02	0.63	GenM2	0.577
ILMN_1668582	CRBN	0.034	0.3	GenM2	0.577
ILMN_1661799	HIGD1A	0.104	0.0087	GenM2	0.577
ILMN_1692707	PTRHD1	-0.012	0.76	GenM2	0.575
ILMN_1695362	ZNF32	0.025	0.55	GenM2	0.574
ILMN_1712389	CKLF	0.062	0.13	GenM2	0.572
ILMN_2366391	PRDX1	0.091	0.031	GenM2	0.572
ILMN_1731354	PARL	0.089	0.017	GenM2	0.572
ILMN_2274923	MOCS2	-0.007	0.84	GenM2	0.572
ILMN_1756674	ATP5EP2	0.166	2.7e-05	GenM2	0.571
ILMN_1714737	ASF1A	0.013	0.73	GenM2	0.571
ILMN_1665887	WDR61	0.105	0.0033	GenM2	0.57
ILMN_1666004	WASL	0.023	0.55	GenM2	0.57
ILMN_1680208	---	0.004	0.92	GenM2	0.57
ILMN_2146761	FABP5	0.019	0.63	GenM2	0.568
ILMN_1805902	CELA1	-0.012	0.78	GenM2	0.566
ILMN_1709043	C9ORF46	0.014	0.71	GenM2	0.565
ILMN_1719256	CKS1B	0.139	7.7e-05	GenM2	0.563
ILMN_1691798	ZNF26	0.007	0.85	GenM2	0.563
ILMN_1651987	CCDC167	0.064	0.11	GenM2	0.562
ILMN_2356311	FAM165B	0.077	0.035	GenM2	0.561
ILMN_1791896	EBAG9	0.06	0.11	GenM2	0.559
ILMN_1766981	UNC50	0.053	0.16	GenM2	0.559
ILMN_2094166	CHMP5	0.012	0.77	GenM2	0.558
ILMN_1790625	CBX3	0.028	0.46	GenM2	0.555
ILMN_1782543	EEF1D,NA	-0.009	0.81	GenM2	0.553
ILMN_1821531	---	0.033	0.44	GenM2	0.55
ILMN_1703279	CXORF57	-0.018	0.65	GenM2	0.549
ILMN_1892403	---	0.067	0.083	GenM2	0.549
ILMN_2389273	FXR1	0.041	0.22	GenM2	0.547
ILMN_1697469	SRSF6	-0.01	0.81	GenM2	0.547
ILMN_2157020	SNORD48	0.006	0.88	GenM2	0.546
ILMN_1722838	MRPL46	0.06	0.11	GenM2	0.545
ILMN_2190084	VAMP8	0.069	0.046	GenM2	0.544
ILMN_2207291	IFNG	-0.017	0.68	GenM2	0.544
ILMN_2215656	MAGOH	-0.042	0.3	GenM2	0.537
ILMN_1671905	SFR1	0.073	0.036	GenM2	0.536
ILMN_2225887	ATP5EP2	0.133	0.00054	GenM2	0.534
ILMN_1781906	RBM17	0.023	0.54	GenM2	0.533
ILMN_1672687	---	-0.019	0.61	GenM2	0.533
ILMN_1772722	MRPS33	-0.027	0.5	GenM2	0.532
ILMN_1675542	NUS1	0.027	0.46	GenM2	0.531
ILMN_1811327	MRPL27	0.046	0.22	GenM2	0.529
ILMN_2072603	MRPL14	0.048	0.17	GenM2	0.529
ILMN_1676588	CEPT1	0.049	0.18	GenM2	0.528
ILMN_1777096	TDG	0.055	0.15	GenM2	0.527
ILMN_1690970	---	0.06	0.11	GenM2	0.526
ILMN_2224444	SNX25	-0.007	0.85	GenM2	0.525
ILMN_1702231	C1ORF54	0.013	0.74	GenM2	0.525
ILMN_1757384	---	0.067	0.085	GenM2	0.523
ILMN_1680703	MRPS15	0.023	0.53	GenM2	0.523
ILMN_1727332	ATPIF1	-0.032	0.44	GenM2	0.521
ILMN_1703132	LYRM2	0.043	0.19	GenM2	0.518
ILMN_2189936	RPL36AL	-0.02	0.59	GenM2	0.517
ILMN_1772743	PIGK	0.034	0.38	GenM2	0.515
ILMN_1662905	NME2,NME1-NME2	0.013	0.73	GenM2	0.513
ILMN_1658259	DRG1	0.098	0.0061	GenM2	0.512
ILMN_2098743	ACOT13	0.037	0.35	GenM2	0.511
ILMN_2343010	BOLA3	0.097	0.0069	GenM2	0.51
ILMN_2347349	CCNB1IP1	-0.044	0.28	GenM2	0.509
ILMN_1768127	EBNA1BP2	0.026	0.52	GenM2	0.508
ILMN_1683664	FAM60A	0.039	0.31	GenM2	0.503
ILMN_1808765	ZNF25	0.034	0.38	GenM2	0.501
ILMN_1794505	SHFM1	-0.018	0.65	GenM2	0.501
ILMN_2341467	PARL	0.099	0.005	GenM2	0.501
ILMN_1797893	N4BP2L2	0.054	0.17	GenM2	0.499
ILMN_1708672	ACAT2	0.035	0.33	GenM2	0.499
ILMN_2396639	PDLIM7	0.017	0.69	GenM2	0.499
ILMN_1710676	FBXO5	0.028	0.47	GenM2	0.497
ILMN_1656079	KCNQ1	-0.084	0.038	GenM2	0.494
ILMN_2388466	---	-0.014	0.71	GenM2	0.494
ILMN_1786658	BOLA3	0.101	0.0054	GenM2	0.491
ILMN_2405521	MTHFD2	0.097	0.01	GenM2	0.49
ILMN_1792473	AIF1	0.078	0.033	GenM2	0.49
ILMN_1763516	SPINK2	-0.011	0.79	GenM2	0.487
ILMN_2380740	MTO1	-0.005	0.91	GenM2	0.486
ILMN_1800626	SESN1	0.026	0.52	GenM2	0.485
ILMN_1820787	---	0.005	0.89	GenM2	0.483
ILMN_1688071	NAT1	0.042	0.28	GenM2	0.482
ILMN_1752213	TMEM60	0.046	0.2	GenM2	0.481
ILMN_2357361	THYN1	0.021	0.58	GenM2	0.48
ILMN_1806601	GRSF1	0.038	0.31	GenM2	0.48
ILMN_1709880	RPLP0	0.022	0.54	GenM2	0.478
ILMN_1656415	CDKN2C	0.057	0.14	GenM2	0.476
ILMN_2075334	HIST1H4C	0.088	0.017	GenM2	0.476
ILMN_2183510	MANF	0.02	0.59	GenM2	0.474
ILMN_2182531	TIMM21	0.014	0.71	GenM2	0.474
ILMN_1710619	LINC00483	-0.005	0.89	GenM2	0.472
ILMN_1678423	SPA17	-0.04	0.32	GenM2	0.472
ILMN_1742250	CCNH	-0.007	0.86	GenM2	0.471
ILMN_1749362	---	0.017	0.67	GenM2	0.468
ILMN_1810423	RPP40	0.062	0.13	GenM2	0.467
ILMN_1779616	SUCLG1	-0.023	0.56	GenM2	0.466
ILMN_1721035	MS4A6A	0.029	0.48	GenM2	0.465
ILMN_1710001	RPL41	-0.032	0.42	GenM2	0.465
ILMN_1745900	---	-0.049	0.24	GenM2	0.465
ILMN_1662306	RABL3	-0.002	0.95	GenM2	0.462
ILMN_1803197	RAB3IP	0.056	0.13	GenM2	0.461
ILMN_2166831	RPS4X	-0.006	0.86	GenM2	0.458
ILMN_2189424	MRPL20	-0.014	0.69	GenM2	0.457
ILMN_1718924	ETFA	0.041	0.23	GenM2	0.456
ILMN_2399363	CLEC4A	0.056	0.17	GenM2	0.456
ILMN_1814650	TRAPPC4	0.014	0.7	GenM2	0.453
ILMN_2054725	SUGT1	-0.017	0.66	GenM2	0.451
ILMN_1783636	COX6A1	0.048	0.22	GenM2	0.451
ILMN_1799516	DNAJC9	-0.036	0.36	GenM2	0.45
ILMN_1787026	SEC61G	-0.014	0.73	GenM2	0.45
ILMN_2125374	CMAS	0.139	0.00019	GenM2	0.45
ILMN_1710734	GZMK	-0.016	0.71	GenM2	0.447
ILMN_1737146	TRAM1	0.02	0.59	GenM2	0.446
ILMN_2334042	THYN1	0.009	0.8	GenM2	0.441
ILMN_2196337	ASUN	0.032	0.41	GenM2	0.44
ILMN_1653026	PLAC8	0.038	0.32	GenM2	0.433
ILMN_1699476	RPE	0.019	0.64	GenM2	0.433
ILMN_1711470	UBE2T	0.031	0.45	GenM2	0.429
ILMN_1669633	ACP1	0.111	0.0021	GenM2	0.428
ILMN_1769566	ATG3	0.079	0.035	GenM2	0.427
ILMN_2052598	ARMC10	0.029	0.46	GenM2	0.427
ILMN_1683660	EIF3H	0.09	0.024	GenM2	0.425
ILMN_1808196	GSTO1	0.116	0.0025	GenM2	0.424
ILMN_1717197	CD3G	0.051	0.17	GenM2	0.422
ILMN_1758214	RARS2	0.061	0.06	GenM2	0.421
ILMN_2130838	UTP11L	0.037	0.35	GenM2	0.42
ILMN_2100815	TMEM9B	0.046	0.18	GenM2	0.42
ILMN_1712413	RPL39L	0.038	0.31	GenM2	0.42
ILMN_1655011	SERF1A	0.013	0.7	GenM2	0.42
ILMN_1797933	MRPL17	0.076	0.059	GenM2	0.418
ILMN_1751956	MGST3	-0.02	0.59	GenM2	0.417
ILMN_2128293	APIP	0.011	0.79	GenM2	0.416
ILMN_1666372	ATP5H	0.078	0.039	GenM2	0.416
ILMN_2318733	BNIP1	-0.009	0.8	GenM2	0.411
ILMN_1798254	ACTR10	0.04	0.26	GenM2	0.411
ILMN_1839750	---	0.008	0.83	GenM2	0.407
ILMN_1783226	SSR2	0.036	0.33	GenM2	0.405
ILMN_1668540	ZNHIT6	-0.033	0.41	GenM2	0.405
ILMN_2405592	TMEM93	0.044	0.25	GenM2	0.403
ILMN_1750092	---	0.028	0.49	GenM2	0.403
ILMN_2386790	KLRC3	-0.001	0.98	GenM2	0.402
ILMN_1791097	RSBN1	0.024	0.52	GenM2	0.401
ILMN_2041046	CKS1B	0.043	0.27	GenM2	0.401
ILMN_1678766	DYNLT1	0.043	0.24	GenM2	0.399
ILMN_1679796	TOMM20	0.015	0.71	GenM2	0.399
ILMN_2064917	AGGF1	0.015	0.69	GenM2	0.399
ILMN_1709204	CLEC4A	0.063	0.12	GenM2	0.398
ILMN_1754332	HSPA8	-0.009	0.82	GenM2	0.397
ILMN_1664231	TIMM23	0.103	0.0067	GenM2	0.391
ILMN_1781691	TRAK2	0.168	3e-05	GenM2	0.39
ILMN_2300186	DYNLL1	0.035	0.37	GenM2	0.388
ILMN_2064898	CCDC56	0.07	0.038	GenM2	0.388
ILMN_1815479	NOP10	0.031	0.45	GenM2	0.387
ILMN_1778523	KLF9	0.034	0.39	GenM2	0.386
ILMN_1779423	MRPS14	-0.003	0.94	GenM2	0.386
ILMN_1684887	SAMSN1	0.03	0.47	GenM2	0.385
ILMN_1668996	C1QBP	0.103	0.0076	GenM2	0.384
ILMN_1727184	WDR36	0.063	0.073	GenM2	0.383
ILMN_1810577	RPS4X	-0.011	0.72	GenM2	0.382
ILMN_1785268	CD58	0.024	0.54	GenM2	0.382
ILMN_1782079	ZFP3	-0.052	0.2	GenM2	0.381
ILMN_1754149	LETMD1	-0.046	0.25	GenM2	0.381
ILMN_2078592	C6ORF105	0.137	0.00035	GenM2	0.38
ILMN_1762466	BBS4	-0.098	0.011	GenM2	0.38
ILMN_1684446	SPAG7	0.101	0.006	GenM2	0.375
ILMN_1680781	C14ORF135	0.026	0.48	GenM2	0.375
ILMN_1655561	ARPC3	0.038	0.31	GenM2	0.374
ILMN_2345319	PREPL	0.045	0.25	GenM2	0.374
ILMN_2044085	RQCD1	0.05	0.13	GenM2	0.374
ILMN_1669456	NME3	-0.032	0.38	GenM2	0.372
ILMN_1724708	RAB33A	0.081	0.035	GenM2	0.372
ILMN_1750294	ADAM7	-0.08	0.05	GenM2	0.369
ILMN_1703538	AIF1	0.078	0.04	GenM2	0.368
ILMN_1713124	AKR1C3	0.059	0.15	GenM2	0.367
ILMN_1687526	SBDSP1	0.073	0.048	GenM2	0.367
ILMN_1664931	GTF2E2	0.029	0.34	GenM2	0.367
ILMN_1652989	NUP160	-0.017	0.64	GenM2	0.364
ILMN_1812384	NR3C1	0.032	0.37	GenM2	0.363
ILMN_2370825	ATM	0.011	0.77	GenM2	0.363
ILMN_2043816	ARPC5L	-0.017	0.66	GenM2	0.363
ILMN_1753243	DNAJB11	0.039	0.29	GenM2	0.36
ILMN_1714082	CMAS	0.14	8.3e-05	GenM2	0.36
ILMN_2280731	METTL23	0.029	0.44	GenM2	0.355
ILMN_1670807	FAM84B	0.017	0.65	GenM2	0.354
ILMN_1771348	ACN9	0.023	0.58	GenM2	0.349
ILMN_1690638	---	-0.023	0.55	GenM2	0.349
ILMN_1806312	C20ORF30	-0.018	0.62	GenM2	0.349
ILMN_1677607	SC5DL	0.036	0.35	GenM2	0.347
ILMN_1771620	SNRPB2	0.037	0.24	GenM2	0.345
ILMN_2100458	RFESD	0.16	2.6e-05	GenM2	0.344
ILMN_2402947	USP14	0.057	0.13	GenM2	0.343
ILMN_1679912	DPH3	0.058	0.16	GenM2	0.343
ILMN_1679188	ATP5S	0.18	2.7e-06	GenM2	0.341
ILMN_2050255	UCKL1	-0.033	0.38	GenM2	0.337
ILMN_1702783	---	0.013	0.69	GenM2	0.334
ILMN_1808979	CLEC4D	0.021	0.62	GenM2	0.334
ILMN_2322842	PPHLN1	0.051	0.13	GenM2	0.331
ILMN_1663512	COX5B	0.025	0.49	GenM2	0.33
ILMN_1783676	CCDC15	0.011	0.78	GenM2	0.329
ILMN_1791759	CXCL10	0.105	0.011	GenM2	0.328
ILMN_1752935	TMEM30B	0.003	0.93	GenM2	0.328
ILMN_1765109	TNFRSF25	0.013	0.73	GenM2	0.326
ILMN_1696160	---	0.025	0.54	GenM2	0.325
ILMN_2141444	RPL18A	-0.018	0.63	GenM2	0.325
ILMN_1781680	DAP3	0.059	0.084	GenM2	0.323
ILMN_1781986	UQCR10	0.092	0.0097	GenM2	0.323
ILMN_1802162	RFESD	0.158	6.2e-05	GenM2	0.323
ILMN_2349610	DPH3	0.068	0.094	GenM2	0.323
ILMN_1865735	---	0.001	0.98	GenM2	0.322
ILMN_1745343	ZMAT2	0.146	2.5e-05	GenM2	0.321
ILMN_1668822	BATF	0.034	0.33	GenM2	0.321
ILMN_1748827	---	-0.06	0.13	GenM2	0.32
ILMN_1813207	MRPS9	-0.007	0.84	GenM2	0.32
ILMN_1676091	---	0.028	0.37	GenM2	0.319
ILMN_1659524	NDUFAF4	0.064	0.1	GenM2	0.317
ILMN_1707199	WDR20	-0.031	0.41	GenM2	0.314
ILMN_1821352	---	0.086	0.028	GenM2	0.313
ILMN_2344956	ACP1	0.131	0.00017	GenM2	0.312
ILMN_1896406	---	0.037	0.33	GenM2	0.31
ILMN_1702177	GLO1	0.093	0.0065	GenM2	0.307
ILMN_1781638	HDDC3	0.093	0.012	GenM2	0.305
ILMN_1813256	CRIPT	0.075	0.041	GenM2	0.304
ILMN_1717690	---	0.008	0.83	GenM2	0.304
ILMN_2385278	DCAF4	0.003	0.94	GenM2	0.3
ILMN_1804479	MRPL18	0.066	0.06	GenM2	0.296
ILMN_1766528	SLC25A36	0.015	0.67	GenM2	0.294
ILMN_1665066	NOA1	0.077	0.043	GenM2	0.283
ILMN_1773247	ZNF410	0.04	0.29	GenM2	0.28
ILMN_1682873	---	0.009	0.83	GenM2	0.279
ILMN_1682354	SNORD33	0.058	0.098	GenM2	0.278
ILMN_1700695	SLC44A1	0.017	0.61	GenM2	0.275
ILMN_1704305	NIP7	0.066	0.049	GenM2	0.272
ILMN_1809467	VAMP5	0.041	0.29	GenM2	0.271
ILMN_1719906	HADH	0.034	0.37	GenM2	0.27
ILMN_1654357	ZNF24	-0.019	0.61	GenM2	0.269
ILMN_2276397	RASGRP2	-0.053	0.17	GenM2	0.269
ILMN_1685930	DNAJC24	0.035	0.27	GenM2	0.258
ILMN_1723793	PALB2	0.044	0.24	GenM2	0.254
ILMN_2096116	HSP90B1	-0.028	0.42	GenM2	0.247
ILMN_1711702	CLEC2D	0.037	0.26	GenM2	0.237
ILMN_1750507	RPL9	0.049	0.24	GenM3	0.805
ILMN_2087060	TOMM7	0.031	0.43	GenM3	0.798
ILMN_1769277	---	0.05	0.23	GenM3	0.796
ILMN_1687738	---	0.04	0.31	GenM3	0.793
ILMN_1791332	ATP5O,DONSON	0.024	0.54	GenM3	0.791
ILMN_2318725	EEF1B2	0.017	0.67	GenM3	0.79
ILMN_1716895	RPA3	0.039	0.34	GenM3	0.786
ILMN_2207533	RPS17	0.064	0.11	GenM3	0.786
ILMN_1658283	RPL17,C18ORF32	0.033	0.38	GenM3	0.783
ILMN_1737947	LSM5	0.068	0.078	GenM3	0.774
ILMN_1754195	RPL31	0.052	0.2	GenM3	0.769
ILMN_1775243	RPL35	0.05	0.23	GenM3	0.768
ILMN_2175465	RSL24D1	0.026	0.5	GenM3	0.768
ILMN_1732328	RPL22	0.002	0.95	GenM3	0.764
ILMN_1656625	RPS24	0.056	0.15	GenM3	0.754
ILMN_1701293	COX7A2	0.086	0.036	GenM3	0.753
ILMN_1657612	---	0.026	0.53	GenM3	0.749
ILMN_1725105	EEF1E1	-0.003	0.93	GenM3	0.747
ILMN_1675852	---	0.028	0.48	GenM3	0.746
ILMN_1652230	---	0.043	0.25	GenM3	0.743
ILMN_1683447	---	0.035	0.36	GenM3	0.742
ILMN_1656662	RPL24	0.032	0.41	GenM3	0.742
ILMN_1652955	---	0.035	0.33	GenM3	0.739
ILMN_1755536	PFDN5	0.048	0.21	GenM3	0.738
ILMN_2184049	COX7B	0.01	0.79	GenM3	0.735
ILMN_2139943	RPS3A	0.032	0.38	GenM3	0.73
ILMN_1656791	RPS6	-0.004	0.92	GenM3	0.723
ILMN_2261416	CD3D	0.028	0.5	GenM3	0.72
ILMN_2325837	CD3D	0.038	0.32	GenM3	0.719
ILMN_1655765	MRPS21	-0.002	0.95	GenM3	0.718
ILMN_1659405	---	0.014	0.69	GenM3	0.712
ILMN_1718424	MRPS28	-0.023	0.55	GenM3	0.712
ILMN_2103295	NSA2	0.01	0.8	GenM3	0.71
ILMN_1664833	MRPL50	-0.027	0.45	GenM3	0.709
ILMN_1672446	RPL11	0.07	0.071	GenM3	0.707
ILMN_1711729	UQCRBP1	-0.022	0.56	GenM3	0.705
ILMN_1761981	FAM96A	0.018	0.65	GenM3	0.704
ILMN_2117904	ZNF22	-0.022	0.55	GenM3	0.703
ILMN_1673638	RPS3A	0.03	0.38	GenM3	0.702
ILMN_1753534	RPS18	0.033	0.35	GenM3	0.702
ILMN_2331890	RPL41	0.068	0.1	GenM3	0.701
ILMN_1704094	KIAA0391,PSMA6	0.054	0.15	GenM3	0.7
ILMN_1749634	PLRG1	0.006	0.89	GenM3	0.7
ILMN_1664610	---	0.037	0.27	GenM3	0.699
ILMN_1657722	RPS3A	0.015	0.65	GenM3	0.696
ILMN_1704619	VPS29	0.033	0.37	GenM3	0.694
ILMN_2356284	PFDN5	0.059	0.092	GenM3	0.692
ILMN_1667813	---	0.021	0.52	GenM3	0.69
ILMN_1679800	BRIX1	0.041	0.27	GenM3	0.686
ILMN_1751258	NDUFA4	0.05	0.13	GenM3	0.686
ILMN_1770020	PPIL3,NA	0.018	0.66	GenM3	0.684
ILMN_1739257	EIF3E	0.066	0.092	GenM3	0.679
ILMN_1777344	RPS13	-0.008	0.83	GenM3	0.679
ILMN_1691570	METTL5	0.007	0.84	GenM3	0.677
ILMN_2114876	RPL11	0.058	0.11	GenM3	0.677
ILMN_2324998	NGDN	-0.053	0.13	GenM3	0.676
ILMN_1653205	C8ORF59	-0.01	0.77	GenM3	0.675
ILMN_2142815	RPL35	0.015	0.69	GenM3	0.674
ILMN_2290808	RPL21	0.078	0.026	GenM3	0.673
ILMN_1679587	---	-0.003	0.94	GenM3	0.673
ILMN_2072296	CKS2	0.034	0.35	GenM3	0.672
ILMN_1670420	METAP2	-0.028	0.44	GenM3	0.672
ILMN_2079655	KLRB1	0.044	0.28	GenM3	0.672
ILMN_1697585	ACTR6	-0.029	0.4	GenM3	0.671
ILMN_1784523	ATP6V1G1	0.027	0.43	GenM3	0.671
ILMN_1786189	MKI67IP	0.039	0.3	GenM3	0.671
ILMN_1800612	VBP1	0.021	0.58	GenM3	0.669
ILMN_2402272	TCEAL8	0.014	0.71	GenM3	0.667
ILMN_1766024	PDCD10	0.06	0.12	GenM3	0.664
ILMN_1755883	RPS27A	0.017	0.63	GenM3	0.66
ILMN_1739263	---	0.04	0.22	GenM3	0.66
ILMN_1808661	TOMM5	-0.008	0.84	GenM3	0.657
ILMN_2188333	CD69	0.003	0.93	GenM3	0.656
ILMN_1682774	C13ORF27	0.121	0.0031	GenM3	0.655
ILMN_1696839	RPS27	0.041	0.2	GenM3	0.653
ILMN_1677385	C8ORF40	0.025	0.53	GenM3	0.652
ILMN_1681008	CGRRF1	-0.023	0.54	GenM3	0.651
ILMN_2337241	RPS15A	0.04	0.22	GenM3	0.65
ILMN_1749432	MRPL32	0.013	0.71	GenM3	0.65
ILMN_1782611	---	0.002	0.96	GenM3	0.65
ILMN_2105308	DPM1	0.014	0.7	GenM3	0.649
ILMN_1736888	SAR1B	0.039	0.26	GenM3	0.646
ILMN_1659437	TXNDC17	0.024	0.5	GenM3	0.644
ILMN_2391522	MRPL47	-0.014	0.72	GenM3	0.643
ILMN_1679134	NSMCE4A	-0.002	0.96	GenM3	0.643
ILMN_2211950	---	-0.004	0.9	GenM3	0.642
ILMN_1751378	RARS	-0.033	0.39	GenM3	0.642
ILMN_2222984	RDH14,NT5C1B	0.008	0.83	GenM3	0.639
ILMN_1815292	RPL7	-0.001	0.98	GenM3	0.636
ILMN_2058512	PSMA2	0.009	0.8	GenM3	0.635
ILMN_1677133	MITD1	0.036	0.32	GenM3	0.634
ILMN_1656292	---	0.045	0.16	GenM3	0.634
ILMN_2162328	PTS	-0.026	0.49	GenM3	0.632
ILMN_1726417	MRPL33	-0.008	0.83	GenM3	0.632
ILMN_1756104	LARP7	0.01	0.77	GenM3	0.63
ILMN_2198376	PSMA4	-0.007	0.84	GenM3	0.63
ILMN_1755926	DBI	-0.021	0.55	GenM3	0.629
ILMN_1808939	RPS6	0.001	0.98	GenM3	0.628
ILMN_1755115	RPL23	-0.014	0.66	GenM3	0.627
ILMN_1660498	RPS27	0.052	0.17	GenM3	0.626
ILMN_1724295	---	-0.028	0.45	GenM3	0.625
ILMN_1738356	---	0	0.99	GenM3	0.625
ILMN_2147306	PNRC2	0.028	0.46	GenM3	0.624
ILMN_1776260	PPIAL4C,PPIAL4B	0.01	0.79	GenM3	0.624
ILMN_1712298	ANKRD46	-0.041	0.29	GenM3	0.623
ILMN_1731174	---	-0.042	0.24	GenM3	0.623
ILMN_1760667	POLR3GL	-0.026	0.5	GenM3	0.622
ILMN_1745798	GTF2F2	-0.008	0.84	GenM3	0.622
ILMN_2124352	DCUN1D5	0.017	0.62	GenM3	0.621
ILMN_1798728	URI1	0.001	0.97	GenM3	0.618
ILMN_2122953	CISD1	-0.029	0.43	GenM3	0.617
ILMN_1706117	---	0.033	0.28	GenM3	0.617
ILMN_1671158	MRPL13	0.005	0.9	GenM3	0.617
ILMN_2047599	TMEM50B	-0.018	0.63	GenM3	0.616
ILMN_1655710	---	-0.007	0.84	GenM3	0.616
ILMN_1753745	HDDC2	0.018	0.63	GenM3	0.614
ILMN_1685378	---	-0.025	0.41	GenM3	0.612
ILMN_1692790	ITGB3BP	-0.066	0.08	GenM3	0.612
ILMN_1736054	SUB1	-0.044	0.17	GenM3	0.612
ILMN_1792671	C12ORF29	0.021	0.55	GenM3	0.611
ILMN_1732534	CHMP5	0.004	0.91	GenM3	0.61
ILMN_1661174	---	0.032	0.3	GenM3	0.61
ILMN_1750044	ZNHIT3	-0.037	0.28	GenM3	0.609
ILMN_2056479	GLRX3	0.024	0.52	GenM3	0.609
ILMN_1738243	RPS29	0.037	0.29	GenM3	0.608
ILMN_2223010	VBP1	0.024	0.47	GenM3	0.607
ILMN_1685661	RRP15	-0.012	0.75	GenM3	0.606
ILMN_2154566	RPL10A	0.003	0.95	GenM3	0.604
ILMN_1713086	RPL27A	-0.025	0.52	GenM3	0.604
ILMN_1704315	---	0.009	0.81	GenM3	0.603
ILMN_1721989	ATP5F1	0.015	0.65	GenM3	0.602
ILMN_1654151	COX6C	0.003	0.94	GenM3	0.602
ILMN_1789176	PSMB1	-0.003	0.94	GenM3	0.6
ILMN_1690295	---	-0.026	0.45	GenM3	0.6
ILMN_2394296	SAR1B	-0.044	0.22	GenM3	0.6
ILMN_1660376	---	-0.045	0.21	GenM3	0.6
ILMN_2066020	TCEB1	0.026	0.48	GenM3	0.599
ILMN_1685722	EIF4A2	0.003	0.94	GenM3	0.599
ILMN_2367020	SEC61G	-0.025	0.5	GenM3	0.599
ILMN_1670561	TCEAL8	0	0.99	GenM3	0.598
ILMN_1790881	HNMT	0.062	0.13	GenM3	0.595
ILMN_2087080	RPL5	-0.003	0.93	GenM3	0.594
ILMN_2387553	PSMA3	0.01	0.78	GenM3	0.594
ILMN_2408415	RPL9	-0.004	0.89	GenM3	0.594
ILMN_2400183	DPH5	0.069	0.091	GenM3	0.593
ILMN_2053679	ACADM	-0.005	0.88	GenM3	0.593
ILMN_1793118	TAX1BP1	0.019	0.62	GenM3	0.592
ILMN_1695899	---	-0.032	0.39	GenM3	0.591
ILMN_2099528	BTLA	0.051	0.17	GenM3	0.59
ILMN_1662438	SOD1	0.015	0.66	GenM3	0.59
ILMN_1666670	RBX1	0.077	0.017	GenM3	0.588
ILMN_2210129	PRIM1	-0.016	0.69	GenM3	0.588
ILMN_1679025	---	-0.025	0.42	GenM3	0.587
ILMN_1798706	GPR183	0.007	0.86	GenM3	0.587
ILMN_2184184	ANXA1	0.035	0.32	GenM3	0.585
ILMN_1763404	---	0.021	0.53	GenM3	0.582
ILMN_1755808	---	0.085	0.0096	GenM3	0.581
ILMN_1766505	COMMD10	0.002	0.96	GenM3	0.58
ILMN_1754990	---	0.043	0.28	GenM3	0.577
ILMN_1698677	C4ORF27	-0.044	0.22	GenM3	0.576
ILMN_1659285	PSMG1	-0.043	0.2	GenM3	0.575
ILMN_1680314	TXN	0.036	0.35	GenM3	0.571
ILMN_2163796	RABGGTB	-0.077	0.028	GenM3	0.57
ILMN_1685397	---	0.04	0.33	GenM3	0.569
ILMN_1729801	S100A8	0.059	0.12	GenM3	0.568
ILMN_1718136	UQCRHL	-0.007	0.8	GenM3	0.567
ILMN_1798957	C12ORF47	-0.011	0.75	GenM3	0.562
ILMN_1653794	---	-0.025	0.44	GenM3	0.562
ILMN_2120273	AP1S2	-0.008	0.83	GenM3	0.561
ILMN_1686194	CWC27	-0.041	0.27	GenM3	0.561
ILMN_1677262	---	0.018	0.53	GenM3	0.559
ILMN_2076658	MRPL1	-0.084	0.02	GenM3	0.558
ILMN_2200659	SNHG5	0.026	0.53	GenM3	0.558
ILMN_2407235	---	-0.048	0.22	GenM3	0.557
ILMN_1800935	ARV1	-0.013	0.72	GenM3	0.557
ILMN_1756162	EXOSC8	-0.02	0.58	GenM3	0.556
ILMN_1812191	C12ORF57	0.011	0.78	GenM3	0.555
ILMN_1701596	RPS20	0.021	0.52	GenM3	0.553
ILMN_1773369	MRPL48	-0.048	0.14	GenM3	0.552
ILMN_1701269	ATP5C1	-0.003	0.92	GenM3	0.551
ILMN_1707858	H2AFZ	0.035	0.38	GenM3	0.551
ILMN_1744347	---	-0.024	0.5	GenM3	0.551
ILMN_2092536	HSPE1	-0.027	0.38	GenM3	0.55
ILMN_2205211	---	-0.011	0.72	GenM3	0.55
ILMN_1685538	---	-0.025	0.43	GenM3	0.549
ILMN_1710326	CLDND1	-0.012	0.74	GenM3	0.548
ILMN_1803953	LINC00493	0.009	0.77	GenM3	0.546
ILMN_2079285	ATP5L	-0.004	0.9	GenM3	0.544
ILMN_2187727	NOC3L	-0.012	0.69	GenM3	0.544
ILMN_1770515	UBE2V2	-0.019	0.57	GenM3	0.543
ILMN_1692545	---	-0.011	0.73	GenM3	0.542
ILMN_1658464	GTF3A	0.014	0.69	GenM3	0.54
ILMN_1657857	TMEM14C	0.048	0.24	GenM3	0.54
ILMN_1715179	SNRPA1	-0.013	0.72	GenM3	0.539
ILMN_1772286	OCIAD2	0.017	0.67	GenM3	0.539
ILMN_2067709	TFB2M	-0.05	0.15	GenM3	0.538
ILMN_1660439	---	-0.022	0.52	GenM3	0.537
ILMN_2192032	SRP19	0.097	0.0054	GenM3	0.536
ILMN_2122952	CISD1	0.001	0.98	GenM3	0.536
ILMN_1792138	---	0.002	0.95	GenM3	0.536
ILMN_1764871	PIGP	0.002	0.96	GenM3	0.535
ILMN_1814230	MTCP1NB	-0.015	0.64	GenM3	0.534
ILMN_1665823	---	0.021	0.44	GenM3	0.534
ILMN_1692276	NA,GGPS1	-0.006	0.88	GenM3	0.533
ILMN_1672755	---	0.022	0.47	GenM3	0.531
ILMN_1793651	UBE2N	-0.029	0.38	GenM3	0.53
ILMN_1751726	---	0.05	0.19	GenM3	0.53
ILMN_1804851	MRPS17	-0.023	0.56	GenM3	0.53
ILMN_1775901	PHF5A	0.004	0.93	GenM3	0.53
ILMN_2123402	CNPY2	0.001	0.97	GenM3	0.529
ILMN_2048326	RPS27A	0.038	0.33	GenM3	0.528
ILMN_1757702	---	0.011	0.7	GenM3	0.526
ILMN_2356895	NA,MRPL42	0.078	0.048	GenM3	0.524
ILMN_1794912	ATP5H	0.02	0.54	GenM3	0.523
ILMN_2098616	C5ORF39	-0.032	0.41	GenM3	0.523
ILMN_1737308	GLRX	-0.002	0.95	GenM3	0.522
ILMN_1659550	---	-0.001	0.96	GenM3	0.52
ILMN_1767142	ZNF280D	-0.021	0.59	GenM3	0.519
ILMN_1767642	C11ORF46	0.052	0.14	GenM3	0.518
ILMN_1652073	RPS23	-0.008	0.78	GenM3	0.516
ILMN_1681269	DYRK4	-0.016	0.69	GenM3	0.515
ILMN_1709396	PDCD10	-0.038	0.26	GenM3	0.513
ILMN_2330112	CNIH	0.028	0.45	GenM3	0.512
ILMN_1656399	TCEAL8	0.031	0.4	GenM3	0.511
ILMN_2342793	FBXW8	0.049	0.24	GenM3	0.51
ILMN_1744534	LYRM5	0.007	0.83	GenM3	0.508
ILMN_1728132	LDHB	-0.019	0.53	GenM3	0.508
ILMN_1658531	---	-0.023	0.54	GenM3	0.507
ILMN_1786359	---	-0.02	0.52	GenM3	0.504
ILMN_2413084	HSPA8	0.038	0.32	GenM3	0.503
ILMN_1660787	SUCLA2	-0.011	0.75	GenM3	0.501
ILMN_1726729	C2ORF76	-0.033	0.35	GenM3	0.498
ILMN_2359800	MS4A6A	0	0.99	GenM3	0.498
ILMN_1806778	UBE2E1	0.013	0.65	GenM3	0.496
ILMN_1801378	COQ3	-0.068	0.091	GenM3	0.496
ILMN_1771861	---	-0.003	0.93	GenM3	0.496
ILMN_1689445	POLR2H	-0.014	0.72	GenM3	0.495
ILMN_1804328	WWP1	-0.032	0.33	GenM3	0.493
ILMN_1772888	---	0.102	0.0083	GenM3	0.493
ILMN_2414027	CKLF	0.087	0.027	GenM3	0.492
ILMN_1708660	RWDD4	0.034	0.35	GenM3	0.492
ILMN_2340065	UBL5	0.016	0.69	GenM3	0.491
ILMN_2093343	PLAC8	0.085	0.027	GenM3	0.489
ILMN_1712888	HSPH1	-0.024	0.5	GenM3	0.489
ILMN_1728074	PHAX	-0.048	0.2	GenM3	0.489
ILMN_1730082	RPUSD4	-0.005	0.89	GenM3	0.487
ILMN_1720113	PTPRO	0	1	GenM3	0.486
ILMN_1728230	ZNF30	-0.005	0.9	GenM3	0.486
ILMN_1677237	---	0.019	0.58	GenM3	0.483
ILMN_1802906	---	-0.058	0.087	GenM3	0.481
ILMN_2210837	CDC26	-0.004	0.92	GenM3	0.479
ILMN_1714759	CNIH4	0.008	0.8	GenM3	0.478
ILMN_1690371	MRPL11	-0.015	0.7	GenM3	0.478
ILMN_1685088	RPL36	0.016	0.69	GenM3	0.476
ILMN_1711617	---	-0.026	0.4	GenM3	0.475
ILMN_1805064	SCARNA9	0.005	0.9	GenM3	0.473
ILMN_1715947	---	-0.047	0.14	GenM3	0.467
ILMN_1765520	MTIF2	0.043	0.27	GenM3	0.467
ILMN_1658439	C5ORF44	0.025	0.49	GenM3	0.465
ILMN_1676792	---	-0.022	0.43	GenM3	0.464
ILMN_1761061	PAX7	0.02	0.62	GenM3	0.464
ILMN_1748926	TMEM209	0.01	0.79	GenM3	0.463
ILMN_1716272	KBTBD8	0.059	0.12	GenM3	0.463
ILMN_1679700	---	-0.005	0.86	GenM3	0.463
ILMN_2413278	RPL13	0.027	0.47	GenM3	0.461
ILMN_1733374	FAM82B	0.019	0.58	GenM3	0.46
ILMN_1658678	SAAL1	-0.038	0.31	GenM3	0.458
ILMN_1799289	MRPL55	0.047	0.25	GenM3	0.457
ILMN_1805028	---	0.099	0.0079	GenM3	0.457
ILMN_1667050	PRPS1	0.007	0.85	GenM3	0.455
ILMN_1679555	TIMM23	0.018	0.62	GenM3	0.454
ILMN_2108339	THUMPD1	0.011	0.72	GenM3	0.452
ILMN_1808041	RPL10A	0.039	0.2	GenM3	0.448
ILMN_1679280	---	-0.026	0.39	GenM3	0.446
ILMN_1693287	POMP	0.01	0.75	GenM3	0.444
ILMN_1687080	---	-0.023	0.41	GenM3	0.444
ILMN_1808783	STRBP	-0.011	0.79	GenM3	0.443
ILMN_1746426	TOMM70A	-0.032	0.39	GenM3	0.442
ILMN_1803611	---	0.062	0.094	GenM3	0.442
ILMN_1686811	---	-0.01	0.72	GenM3	0.44
ILMN_1751234	C1GALT1C1	-0.017	0.65	GenM3	0.438
ILMN_1809439	NA,CTCFL	-0.006	0.84	GenM3	0.437
ILMN_1674983	---	0.087	0.031	GenM3	0.435
ILMN_1661500	B4GALT4	-0.023	0.57	GenM3	0.431
ILMN_1737588	C21ORF33	-0.038	0.31	GenM3	0.426
ILMN_2134110	SELK	0.14	0.00046	GenM3	0.424
ILMN_1716014	---	-0.004	0.88	GenM3	0.424
ILMN_1808305	RTCD1	0.007	0.83	GenM3	0.422
ILMN_2228710	PDCD5	0.046	0.26	GenM3	0.418
ILMN_2227573	GSTO1	0.037	0.32	GenM3	0.414
ILMN_2219712	HMGB2	-0.047	0.08	GenM3	0.411
ILMN_1796094	CD36	0.021	0.56	GenM3	0.407
ILMN_1680378	RBM45	-0.01	0.78	GenM3	0.405
ILMN_2198878	INPP4B	0.03	0.43	GenM3	0.404
ILMN_1654445	---	0.03	0.36	GenM3	0.402
ILMN_2384807	NA,LRRCC1	-0.004	0.91	GenM3	0.4
ILMN_1756355	NDUFS3	0.042	0.29	GenM3	0.399
ILMN_1691611	---	-0.009	0.81	GenM3	0.397
ILMN_1772998	---	-0.017	0.6	GenM3	0.393
ILMN_1718297	EML4	-0.025	0.46	GenM3	0.393
ILMN_1700316	---	0.096	0.017	GenM3	0.39
ILMN_1672843	FBXO8	0.001	0.98	GenM3	0.39
ILMN_1749009	REXO2	0.157	8.5e-05	GenM3	0.389
ILMN_1795227	---	0.057	0.11	GenM3	0.386
ILMN_2043918	DLEU1	0.052	0.18	GenM3	0.386
ILMN_2220518	HBXIP	0.017	0.65	GenM3	0.381
ILMN_2048591	LRRN3	-0.016	0.64	GenM3	0.379
ILMN_1748915	S100A12	0.01	0.73	GenM3	0.364
ILMN_1785926	ZNF621	0.032	0.4	GenM3	0.36
ILMN_1730628	RNASE2	0.092	0.027	GenM3	0.36
ILMN_1773935	TMEM165	0.081	0.044	GenM3	0.359
ILMN_1737988	PRNP	0.012	0.76	GenM3	0.358
ILMN_1703926	PTGER2	0.019	0.6	GenM3	0.349
ILMN_1746517	KYNU	0.017	0.65	GenM3	0.347
ILMN_1748438	POLR2G	-0.073	0.055	GenM3	0.341
ILMN_2182120	SF3B14	0.022	0.51	GenM3	0.339
ILMN_1781010	ARHGEF3	0.05	0.19	GenM3	0.338
ILMN_1682694	VMA21	0.014	0.71	GenM3	0.336
ILMN_1801119	BCL2	0.041	0.27	GenM3	0.335
ILMN_1681892	OAZ3	-0.03	0.47	GenM3	0.332
ILMN_1815707	CALML4	0.037	0.3	GenM3	0.331
ILMN_2411127	YBEY	-0.012	0.76	GenM3	0.326
ILMN_1742813	TMEM167A	0.017	0.61	GenM3	0.322
ILMN_1703049	AKAP7	0.016	0.63	GenM3	0.322
ILMN_1791302	EFHC2	-0.051	0.14	GenM3	0.318
ILMN_1773650	LRRN3	0.023	0.57	GenM3	0.317
ILMN_2343332	TAF9	-0.053	0.16	GenM3	0.317
ILMN_1684982	PDK4	0.004	0.92	GenM3	0.316
ILMN_1695034	---	0.021	0.58	GenM3	0.315
ILMN_1716601	---	-0.014	0.64	GenM3	0.305
ILMN_1741200	RFX5	0.002	0.96	GenM3	0.304
ILMN_1726591	CARD16	-0.03	0.44	GenM3	0.304
ILMN_1733421	PRKCQ	0.004	0.93	GenM3	0.302
ILMN_1782938	SLC16A10	-0.005	0.89	GenM3	0.301
ILMN_1753582	RPA2	-0.032	0.42	GenM3	0.301
ILMN_2143155	KIF11	-0.024	0.52	GenM3	0.297
ILMN_2411076	MATR3	-0.024	0.5	GenM3	0.295
ILMN_1685985	---	0.004	0.91	GenM3	0.295
ILMN_2157510	BLOC1S1	0.058	0.11	GenM3	0.292
ILMN_1806612	---	-0.013	0.72	GenM3	0.289
ILMN_1778617	TAF9	0.034	0.38	GenM3	0.284
ILMN_1783120	SLMAP	0.023	0.52	GenM3	0.282
ILMN_1856315	---	-0.047	0.26	GenM3	0.278
ILMN_2350114	TRIM13	0.016	0.67	GenM3	0.27
ILMN_1703565	GLTSCR2	0.025	0.54	GenM3	0.267
ILMN_1820572	---	0.012	0.76	GenM3	0.263
ILMN_2294784	PRDM1	-0.002	0.96	GenM3	0.256
ILMN_2230862	GYG1	0.003	0.92	GenM3	0.22
ILMN_2092850	HPSE	-0.014	0.67	GenM3	0.182
ILMN_1807448	FAM8A1	-0.02	0.52	GenM3	0.147
ILMN_2112524	RNF149	-0.037	0.22	GenM3	0.138
ILMN_1722218	MBOAT7	-0.126	0.0018	GenM4	0.792
ILMN_2323172	CSF3R	-0.073	0.06	GenM4	0.757
ILMN_1708348	ADAM8	-0.059	0.13	GenM4	0.741
ILMN_1681239	MYO1F	-0.11	0.0046	GenM4	0.736
ILMN_1711994	TCIRG1	-0.086	0.025	GenM4	0.735
ILMN_1717809	RNF24	-0.065	0.089	GenM4	0.725
ILMN_1747460	TMEM184B	-0.142	0.00022	GenM4	0.725
ILMN_1664644	ATG16L2	-0.143	0.00028	GenM4	0.722
ILMN_2413508	CD97	-0.089	0.028	GenM4	0.711
ILMN_2254635	ITGAX	-0.017	0.67	GenM4	0.709
ILMN_1692742	DENND3	-0.038	0.34	GenM4	0.708
ILMN_2372974	SIRPA	-0.074	0.051	GenM4	0.706
ILMN_1733221	SEMA4D	-0.094	0.016	GenM4	0.702
ILMN_1727689	TNFAIP2	-0.127	0.0013	GenM4	0.697
ILMN_1738749	MAST3	-0.115	0.0041	GenM4	0.69
ILMN_1772233	ARAP1	-0.086	0.025	GenM4	0.686
ILMN_1757361	NCF4	-0.042	0.28	GenM4	0.685
ILMN_1793934	PISD	-0.117	0.0043	GenM4	0.678
ILMN_1713301	DGCR2	-0.081	0.045	GenM4	0.676
ILMN_1802380	RERE	-0.073	0.063	GenM4	0.672
ILMN_1685005	TNFRSF1A	-0.055	0.13	GenM4	0.667
ILMN_2391976	SLC45A4	-0.079	0.041	GenM4	0.661
ILMN_1766275	PIK3CD	-0.031	0.41	GenM4	0.661
ILMN_1778226	EXTL3	-0.059	0.11	GenM4	0.653
ILMN_1779886	TBC1D14	-0.036	0.36	GenM4	0.652
ILMN_1805693	GMIP	-0.044	0.25	GenM4	0.649
ILMN_2212763	ICAM3	-0.089	0.013	GenM4	0.646
ILMN_1750401	C17ORF62	-0.02	0.57	GenM4	0.64
ILMN_1657864	TMUB2	-0.062	0.11	GenM4	0.632
ILMN_1667476	LTBR	-0.05	0.18	GenM4	0.628
ILMN_2282641	TBXAS1	-0.068	0.08	GenM4	0.628
ILMN_1697925	APOBR	-0.128	0.00055	GenM4	0.625
ILMN_1779010	MAP3K3	-0.084	0.02	GenM4	0.623
ILMN_1778723	AMICA1	-0.092	0.014	GenM4	0.623
ILMN_2124386	NA,RGL2	-0.055	0.16	GenM4	0.622
ILMN_1803277	MVP	0.037	0.32	GenM4	0.618
ILMN_1763739	SOLH	-0.072	0.071	GenM4	0.615
ILMN_1784737	S1PR4	-0.063	0.099	GenM4	0.613
ILMN_1651788	MAP3K11	-0.046	0.2	GenM4	0.611
ILMN_1689160	DPEP2	-0.095	0.018	GenM4	0.609
ILMN_1767337	SFXN5	-0.082	0.031	GenM4	0.606
ILMN_1747251	LTB4R	-0.107	0.0071	GenM4	0.604
ILMN_2359601	CAMK2G	-0.061	0.092	GenM4	0.602
ILMN_1740276	CLDN9	-0.009	0.82	GenM4	0.6
ILMN_1665384	SH3BP5L	-0.03	0.41	GenM4	0.599
ILMN_2410783	GAA	-0.089	0.026	GenM4	0.599
ILMN_1658928	GNB2	-0.114	0.0023	GenM4	0.589
ILMN_2339377	DNM2	-0.017	0.65	GenM4	0.588
ILMN_1791847	DAPK2	-0.065	0.078	GenM4	0.587
ILMN_1687592	WWC3	-0.011	0.77	GenM4	0.585
ILMN_1658121	CFP	-0.09	0.021	GenM4	0.584
ILMN_1760563	PRRC2A	-0.116	0.003	GenM4	0.578
ILMN_1745778	SLC45A4	-0.111	0.0032	GenM4	0.568
ILMN_1669433	KIAA0913	-0.073	0.056	GenM4	0.567
ILMN_1777342	PREX1	-0.095	0.015	GenM4	0.564
ILMN_1804743	USP32	-0.13	0.0013	GenM4	0.563
ILMN_1670302	HK3	0.017	0.66	GenM4	0.56
ILMN_2255579	RAB37	-0.114	0.0026	GenM4	0.554
ILMN_1813625	TRIM25	-0.029	0.39	GenM4	0.553
ILMN_1683609	UBA1	-0.05	0.17	GenM4	0.552
ILMN_1703370	ZDHHC12	-0.073	0.052	GenM4	0.548
ILMN_1692785	KLHL21	-0.098	0.003	GenM4	0.542
ILMN_1678268	VPS8	-0.041	0.24	GenM4	0.536
ILMN_1772359	LAPTM5	-0.131	0.00089	GenM4	0.536
ILMN_2344373	MVP	-0.049	0.19	GenM4	0.535
ILMN_2382657	ARHGAP9	-0.084	0.034	GenM4	0.531
ILMN_1768773	EGLN2	-0.095	0.0079	GenM4	0.531
ILMN_1840920	---	-0.058	0.11	GenM4	0.522
ILMN_2402806	TRPC4AP	-0.069	0.038	GenM4	0.518
ILMN_1672547	MYO9B	-0.147	9.4e-05	GenM4	0.514
ILMN_1745262	REM2	-0.091	0.025	GenM4	0.506
ILMN_1738675	PTPN6	-0.004	0.9	GenM4	0.505
ILMN_1813641	C9ORF167	-0.018	0.64	GenM4	0.504
ILMN_1662741	LPAR2	-0.055	0.18	GenM4	0.5
ILMN_1770030	C7ORF43	-0.102	0.0051	GenM4	0.498
ILMN_1709439	CHMP1A	-0.039	0.29	GenM4	0.491
ILMN_1679520	AGPAT1	-0.043	0.21	GenM4	0.485
ILMN_2322972	ZFYVE27	-0.084	0.031	GenM4	0.484
ILMN_1749115	RTN2	-0.088	0.029	GenM4	0.483
ILMN_1743570	CEACAM3	-0.125	0.00025	GenM4	0.478
ILMN_2328986	SREBF1	-0.104	0.0093	GenM4	0.477
ILMN_1764456	TECPR2	-0.057	0.14	GenM4	0.475
ILMN_1724066	PLCB2	-0.047	0.18	GenM4	0.475
ILMN_1718207	SETDB1	-0.059	0.12	GenM4	0.469
ILMN_1745784	ZNF324	-0.084	0.022	GenM4	0.467
ILMN_1797005	PGLS	-0.122	0.0017	GenM4	0.45
ILMN_1705783	NXF1	-0.042	0.24	GenM4	0.443
ILMN_1808811	SBNO2	-0.022	0.5	GenM4	0.439
ILMN_2398274	PYCARD	-0.089	0.024	GenM4	0.437
ILMN_2310909	ATP2A3	-0.094	0.012	GenM4	0.437
ILMN_2348243	STRADA	-0.066	0.096	GenM4	0.434
ILMN_1667744	MPPE1	-0.055	0.12	GenM4	0.433
ILMN_2415536	SIPA1	-0.091	0.014	GenM4	0.431
ILMN_1765061	OXER1	-0.02	0.62	GenM4	0.431
ILMN_1788017	HSH2D	-0.075	0.015	GenM4	0.429
ILMN_1690625	SLC9A8	-0.102	0.0077	GenM4	0.429
ILMN_2331525	PRKD2	-0.085	0.03	GenM4	0.427
ILMN_1695759	AMDHD2	-0.138	0.0002	GenM4	0.427
ILMN_2226917	KIAA0247	-0.1	0.0099	GenM4	0.426
ILMN_1693317	TRAPPC12	-0.057	0.09	GenM4	0.421
ILMN_1811574	MAPK8IP3	-0.068	0.051	GenM4	0.417
ILMN_1704571	FAM53B	-0.098	0.0094	GenM4	0.417
ILMN_1801610	METRNL	-0.071	0.063	GenM4	0.407
ILMN_1803739	RPGRIP1	-0.146	0.00044	GenM4	0.405
ILMN_1699648	---	-0.045	0.23	GenM4	0.405
ILMN_1737644	TMEM219	-0.099	0.0076	GenM4	0.401
ILMN_1715715	CEBPA	-0.012	0.77	GenM4	0.397
ILMN_1811608	FLJ14107	-0.075	0.052	GenM4	0.387
ILMN_1717334	VAV1	-0.08	0.037	GenM4	0.384
ILMN_1699989	BNIPL	-0.131	0.00076	GenM4	0.382
ILMN_1660629	NBEAL2	-0.093	0.0056	GenM4	0.38
ILMN_1709820	AOAH	-0.026	0.51	GenM4	0.363
ILMN_2342066	METRNL	0.009	0.82	GenM4	0.345
ILMN_1770673	AKNA	-0.116	0.00083	GenM4	0.344
ILMN_1900734	---	-0.093	0.011	GenM4	0.319
ILMN_2370208	NA,CMTM3	-0.055	0.094	GenM4	0.313
ILMN_1700109	PTOV1	-0.079	0.02	GenM4	0.293
ILMN_1786843	KCTD13	-0.016	0.6	GenM4	0.286
ILMN_1739792	RHOG	0.026	0.51	GenM5	0.729
ILMN_1705302	FCGRT	-0.06	0.13	GenM5	0.694
ILMN_1741148	ALDOA	-0.062	0.097	GenM5	0.678
ILMN_1700231	IP6K1	0.016	0.66	GenM5	0.676
ILMN_1794017	SERTAD1	0.036	0.31	GenM5	0.673
ILMN_1693233	KIAA0513	-0.008	0.83	GenM5	0.669
ILMN_1690610	RALY	0.002	0.96	GenM5	0.659
ILMN_1728224	OGFR	0.01	0.79	GenM5	0.658
ILMN_1795826	ATP6V0D1	0.001	0.97	GenM5	0.653
ILMN_1809437	RHBDD2	0.014	0.69	GenM5	0.65
ILMN_1651692	STK10	-0.03	0.45	GenM5	0.639
ILMN_1687315	RXRA	-0.03	0.4	GenM5	0.622
ILMN_2406410	RHBDD2	0.069	0.06	GenM5	0.622
ILMN_1721575	VPS18	-0.042	0.28	GenM5	0.621
ILMN_1678032	NR1H2	-0.029	0.42	GenM5	0.601
ILMN_1719286	CTSA	-0.018	0.62	GenM5	0.601
ILMN_1701487	TAOK2	-0.006	0.87	GenM5	0.6
ILMN_2364110	GBA,NA	-0.032	0.33	GenM5	0.598
ILMN_1695851	PARVG	-0.045	0.24	GenM5	0.595
ILMN_1752582	RAB5B	0	1	GenM5	0.594
ILMN_1780057	RENBP	-0.03	0.38	GenM5	0.589
ILMN_1668514	PIP5K1C	-0.003	0.95	GenM5	0.587
ILMN_2352190	CLIP2	-0.053	0.17	GenM5	0.57
ILMN_1688011	UPF1	-0.024	0.51	GenM5	0.57
ILMN_1711566	TIMP1	-0.02	0.6	GenM5	0.563
ILMN_1693311	TMBIM6	-0.077	0.033	GenM5	0.562
ILMN_1803392	P2RX5,TAX1BP3	-0.02	0.57	GenM5	0.561
ILMN_1732060	ARHGAP1	-0.007	0.85	GenM5	0.561
ILMN_2376289	DBNL	-0.053	0.18	GenM5	0.561
ILMN_1695827	PPP1CA	0.009	0.78	GenM5	0.553
ILMN_1698766	PYCARD	-0.024	0.48	GenM5	0.552
ILMN_1808501	SH3KBP1	-0.047	0.2	GenM5	0.55
ILMN_1728662	ALDH3B1	0.019	0.62	GenM5	0.549
ILMN_1785635	BRD3	-0.065	0.088	GenM5	0.543
ILMN_1740395	RAVER1	-0.012	0.75	GenM5	0.541
ILMN_1722872	MYH9	-0.056	0.12	GenM5	0.529
ILMN_1802843	PRCC	-0.035	0.36	GenM5	0.518
ILMN_1655563	CTIF	-0.009	0.82	GenM5	0.512
ILMN_1761912	MGAT1	-0.018	0.59	GenM5	0.512
ILMN_1812403	BCAP31	-0.122	0.0016	GenM5	0.504
ILMN_2323944	FAM110A	0.044	0.29	GenM5	0.504
ILMN_1676600	SEC24C	-0.024	0.48	GenM5	0.5
ILMN_1814823	FTL	0.013	0.74	GenM5	0.495
ILMN_1744604	CYBA	-0.105	0.0031	GenM5	0.495
ILMN_1695246	KLHDC8B	-0.045	0.26	GenM5	0.489
ILMN_1742432	COBRA1	-0.024	0.51	GenM5	0.485
ILMN_1695432	TPST2	0.038	0.35	GenM5	0.481
ILMN_1782095	FAM110A	0.05	0.21	GenM5	0.481
ILMN_1768363	BAP1	0.016	0.67	GenM5	0.466
ILMN_2207363	RABAC1	-0.076	0.044	GenM5	0.466
ILMN_1671326	EIF2C1	-0.035	0.37	GenM5	0.457
ILMN_1770733	RIC8A	-0.053	0.19	GenM5	0.455
ILMN_1760858	RAB8A	-0.072	0.04	GenM5	0.452
ILMN_1784218	DDX23	-0.054	0.093	GenM5	0.442
ILMN_1657139	ADAT1	-0.052	0.16	GenM5	0.442
ILMN_1912737	HIPK2	-0.021	0.56	GenM5	0.439
ILMN_1730568	---	-0.092	0.014	GenM5	0.437
ILMN_1703866	SUPT5H	-0.002	0.95	GenM5	0.436
ILMN_1751851	CECR1	-0.037	0.32	GenM5	0.431
ILMN_1651315	HMG20B	0.008	0.81	GenM5	0.427
ILMN_2402817	ZBTB16	0.008	0.84	GenM5	0.426
ILMN_2096604	---	-0.009	0.79	GenM5	0.422
ILMN_1712887	SLC10A3	-0.108	0.0047	GenM5	0.417
ILMN_1810147	ZNF524	-0.022	0.54	GenM5	0.412
ILMN_1814044	CABIN1	-0.04	0.23	GenM5	0.404
ILMN_1738103	COPE	-0.012	0.75	GenM5	0.398
ILMN_1679929	KLF13	-0.035	0.27	GenM5	0.392
ILMN_1738718	CYB561D2	-0.015	0.64	GenM5	0.382
ILMN_1654893	SCAMP2	-0.048	0.21	GenM5	0.382
ILMN_1768534	BHLHE40	-0.003	0.94	GenM5	0.365
ILMN_1773620	SMARCC2	-0.031	0.33	GenM5	0.356
ILMN_1756928	NA,RTN1	-0.008	0.84	GenM5	0.355
ILMN_1800512	HMOX1	-0.015	0.71	GenM5	0.347
ILMN_1653708	CORO1B	-0.072	0.049	GenM5	0.343
ILMN_1745655	PEX16	-0.008	0.8	GenM5	0.327
ILMN_1652431	CA1	0.243	1.5e-09	GenM6 (RBC module)	0.88
ILMN_1759155	IFIT1B	0.285	8.6e-13	GenM6 (RBC module)	0.872
ILMN_2352921	BPGM	0.269	2.4e-11	GenM6 (RBC module)	0.867
ILMN_1713266	FAM46C	0.277	3.1e-12	GenM6 (RBC module)	0.858
ILMN_1683093	GYPB	0.282	9.1e-13	GenM6 (RBC module)	0.853
ILMN_1696512	AHSP	0.267	1.3e-11	GenM6 (RBC module)	0.852
ILMN_1759117	XK	0.249	2.3e-10	GenM6 (RBC module)	0.843
ILMN_1758333	HMGXB4	0.235	3.2e-09	GenM6 (RBC module)	0.836
ILMN_1774091	FECH	0.271	1.1e-11	GenM6 (RBC module)	0.833
ILMN_1695187	GYPE	0.276	5.3e-13	GenM6 (RBC module)	0.83
ILMN_1815527	HBD	0.264	1.8e-11	GenM6 (RBC module)	0.826
ILMN_1796165	GLRX5	0.246	8.4e-10	GenM6 (RBC module)	0.82
ILMN_1801313	SIAH2	0.243	1.5e-09	GenM6 (RBC module)	0.789
ILMN_1753002	RAB2B	0.258	4.7e-11	GenM6 (RBC module)	0.78
ILMN_1806456	C14ORF45	0.202	4.5e-07	GenM6 (RBC module)	0.776
ILMN_1784207	PITHD1	0.255	1.2e-11	GenM6 (RBC module)	0.775
ILMN_1721901	CTNNAL1	0.186	5.3e-06	GenM6 (RBC module)	0.736
ILMN_1716062	MYL4	0.175	1.2e-05	GenM6 (RBC module)	0.735
ILMN_1729112	CHPT1	0.189	3.1e-06	GenM6 (RBC module)	0.73
ILMN_1672024	ISCA1,NA,GOLM1	0.186	1.1e-06	GenM6 (RBC module)	0.711
ILMN_1775405	ARL4A	0.237	6e-10	GenM6 (RBC module)	0.708
ILMN_1694027	SESN3	0.177	4e-06	GenM6 (RBC module)	0.704
ILMN_1789136	SERF2,C15ORF63	0.19	9.5e-07	GenM6 (RBC module)	0.702
ILMN_2047112	DPCD	0.188	1.3e-06	GenM6 (RBC module)	0.682
ILMN_1661717	TFDP1	0.181	2.4e-06	GenM6 (RBC module)	0.682
ILMN_1811410	RHAG	0.191	2e-06	GenM6 (RBC module)	0.67
ILMN_1788764	BPGM	0.178	1.2e-05	GenM6 (RBC module)	0.665
ILMN_1721651	---	0.184	1.8e-06	GenM6 (RBC module)	0.654
ILMN_1678919	YOD1	0.229	1.7e-08	GenM6 (RBC module)	0.645
ILMN_1801864	NTAN1	0.142	0.00029	GenM6 (RBC module)	0.636
ILMN_1707720	SLC1A5	0.186	2.6e-06	GenM6 (RBC module)	0.624
ILMN_1714809	RPIA	0.183	4.5e-07	GenM6 (RBC module)	0.621
ILMN_1658351	FIS1	0.186	1.3e-06	GenM6 (RBC module)	0.617
ILMN_2164242	UBE2F	0.155	1.8e-05	GenM6 (RBC module)	0.616
ILMN_1659024	TMCC2	0.155	0.00015	GenM6 (RBC module)	0.614
ILMN_1724183	CDKL1	0.169	1.5e-05	GenM6 (RBC module)	0.6
ILMN_1767422	POLR1D	0.128	0.00097	GenM6 (RBC module)	0.595
ILMN_1716089	KANK2	0.189	2.9e-06	GenM6 (RBC module)	0.577
ILMN_2172174	PNP	0.166	2e-05	GenM6 (RBC module)	0.573
ILMN_2120695	TSPAN7	0.189	2.9e-06	GenM6 (RBC module)	0.569
ILMN_1733927	TCEB2	0.142	0.00013	GenM6 (RBC module)	0.566
ILMN_1668559	RGS10	0.169	6.9e-07	GenM6 (RBC module)	0.551
ILMN_2052208	GADD45A	0.125	0.0024	GenM6 (RBC module)	0.545
ILMN_2209515	SNORD56	0.186	1.4e-06	GenM6 (RBC module)	0.54
ILMN_1737418	ACSL6	0.14	0.00031	GenM6 (RBC module)	0.533
ILMN_1725791	PTPLA	0.123	0.0023	GenM6 (RBC module)	0.528
ILMN_1694075	GADD45A	0.117	0.0054	GenM6 (RBC module)	0.523
ILMN_2319414	BTF3	0.108	0.0047	GenM6 (RBC module)	0.507
ILMN_1733538	RGS10	0.159	9e-06	GenM6 (RBC module)	0.501
ILMN_1659762	BTF3	0.137	0.0003	GenM6 (RBC module)	0.489
ILMN_1779648	HIST3H2A	0.132	0.00051	GenM6 (RBC module)	0.481
ILMN_1755548	HK1	0.169	3.5e-05	GenM6 (RBC module)	0.481
ILMN_1873075	TNRC6C	0.136	0.00032	GenM6 (RBC module)	0.462
ILMN_1680501	GTF2IRD2B,GTF2IRD2	0.146	6.6e-05	GenM6 (RBC module)	0.453
ILMN_1782429	TMEM56	0.103	0.013	GenM6 (RBC module)	0.45
ILMN_2351241	RNF14	0.175	1.9e-05	GenM6 (RBC module)	0.444
ILMN_1815024	PRDX5	0.118	0.00051	GenM6 (RBC module)	0.442
ILMN_1663640	MAOA	0.145	0.00066	GenM6 (RBC module)	0.426
ILMN_1813682	MRPL53,CCDC142	0.132	0.00065	GenM6 (RBC module)	0.415
ILMN_2381899	OPTN	0.138	8.5e-05	GenM6 (RBC module)	0.405
ILMN_1704861	MYO1A	0.108	0.0024	GenM6 (RBC module)	0.403
ILMN_2330243	NUDT1	0.139	0.00012	GenM6 (RBC module)	0.403
ILMN_1680993	TRIM10	0.143	0.00035	GenM6 (RBC module)	0.393
ILMN_1815552	NTAN1	0.092	0.008	GenM6 (RBC module)	0.391
ILMN_1654542	FAM172A	0.126	0.00071	GenM6 (RBC module)	0.37
ILMN_1714461	RNF14	0.116	0.00071	GenM6 (RBC module)	0.369
ILMN_1893854	---	0.029	0.42	GenM6 (RBC module)	0.365
ILMN_1740180	SNX3	0.106	0.0034	GenM6 (RBC module)	0.362
ILMN_2143795	LOC541471,LINC00152	0.092	0.0077	GenM6 (RBC module)	0.314
ILMN_1835877	---	0.071	0.062	GenM6 (RBC module)	0.3
ILMN_1905548	---	0.083	0.0036	GenM6 (RBC module)	0.263
ILMN_1723912	IFI44L	0.017	0.69	GenM7	0.902
ILMN_1729749	HERC5	0.024	0.57	GenM7	0.888
ILMN_1745397	OAS3	0.043	0.32	GenM7	0.871
ILMN_1707695	IFIT1	0.047	0.26	GenM7	0.863
ILMN_1664543	IFIT3	0.05	0.22	GenM7	0.841
ILMN_1701789	IFIT3	0.026	0.5	GenM7	0.84
ILMN_1657871	RSAD2	0.016	0.7	GenM7	0.827
ILMN_2388547	EPSTI1	0.072	0.086	GenM7	0.82
ILMN_1662358	MX1	0.01	0.82	GenM7	0.804
ILMN_2347798	IFI6	0.056	0.15	GenM7	0.801
ILMN_2054019	ISG15	-0.004	0.92	GenM7	0.798
ILMN_1742618	XAF1	0	1	GenM7	0.789
ILMN_2170814	LAMP3	0.004	0.92	GenM7	0.779
ILMN_1739428	IFIT2	0.026	0.52	GenM7	0.774
ILMN_1835092	IFI44L	0.038	0.36	GenM7	0.774
ILMN_1674811	OASL	0.024	0.58	GenM7	0.771
ILMN_1848843	---	-0.025	0.54	GenM7	0.766
ILMN_1799467	SAMD9L	0.01	0.81	GenM7	0.757
ILMN_1690921	STAT2	0.001	0.99	GenM7	0.748
ILMN_1760062	IFI44	-0.006	0.88	GenM7	0.734
ILMN_1731224	PARP9	0.045	0.24	GenM7	0.72
ILMN_1745374	IFI35	0.019	0.62	GenM7	0.717
ILMN_1670305	SERPING1	0.044	0.29	GenM7	0.713
ILMN_1690241	BATF2	-0.029	0.5	GenM7	0.709
ILMN_1691731	PARP14	0.034	0.4	GenM7	0.697
ILMN_1695404	LY6E	0.028	0.5	GenM7	0.696
ILMN_1797001	DDX58	0.036	0.34	GenM7	0.677
ILMN_1798181	IRF7	0.016	0.66	GenM7	0.676
ILMN_1681721	OASL	0.012	0.76	GenM7	0.676
ILMN_2239754	IFIT3	0.025	0.51	GenM7	0.674
ILMN_1758418	TNFSF13B	0.016	0.71	GenM7	0.656
ILMN_1701114	GBP1	0.038	0.34	GenM7	0.643
ILMN_1787509	PRIC285	-0.034	0.35	GenM7	0.634
ILMN_1718558	PARP12	0.017	0.68	GenM7	0.633
ILMN_1691364	STAT1	0.036	0.37	GenM7	0.614
ILMN_1696654	IFIT5	0.044	0.28	GenM7	0.604
ILMN_2231928	MX2	-0.022	0.58	GenM7	0.594
ILMN_1701455	FBXO6	0.062	0.11	GenM7	0.585
ILMN_1701621	SCO2	0.03	0.43	GenM7	0.56
ILMN_1777565	TAP2	-0.027	0.5	GenM7	0.552
ILMN_2058782	IFI27	0.147	0.0003	GenM7	0.547
ILMN_1771385	GBP4	0.061	0.15	GenM7	0.546
ILMN_1706502	EIF2AK2	-0.016	0.66	GenM7	0.545
ILMN_2193591	UNC93B1	-0.037	0.36	GenM7	0.541
ILMN_2114568	GBP5	0.05	0.2	GenM7	0.538
ILMN_2139100	SHISA5	-0.069	0.079	GenM7	0.531
ILMN_1653466	HES4	0.069	0.094	GenM7	0.53
ILMN_1745471	IRF9,RNF31	-0.036	0.35	GenM7	0.526
ILMN_1751079	TAP1	-0.085	0.022	GenM7	0.521
ILMN_2109708	TYMP	0.018	0.64	GenM7	0.517
ILMN_1678833	CCR1	0.02	0.62	GenM7	0.477
ILMN_1731418	SP110	-0.008	0.81	GenM7	0.47
ILMN_1903064	---	-0.036	0.36	GenM7	0.447
ILMN_1740466	FAM46A	-0.03	0.44	GenM7	0.428
ILMN_1690365	---	0	1	GenM7	0.403
ILMN_1725700	MOV10	0.009	0.81	GenM7	0.38
ILMN_1786612	PSME2	0.006	0.89	GenM7	0.364
ILMN_1710937	IFI16	0.014	0.66	GenM7	0.332
ILMN_2066858	TNFSF13B	-0.018	0.58	GenM7	0.33
ILMN_2355033	KIAA1147	0.001	0.97	GenM8	0.762
ILMN_1691341	---	-0.017	0.67	GenM8	0.742
ILMN_1699160	ITK	0.028	0.46	GenM8	0.736
ILMN_2224143	MCM3	0.001	0.99	GenM8	0.731
ILMN_1869109	NUCKS1	-0.014	0.71	GenM8	0.723
ILMN_1665761	BCL11B	0.027	0.49	GenM8	0.693
ILMN_1656287	SPOCK2	-0.003	0.94	GenM8	0.689
ILMN_1687538	ETS1	-0.009	0.8	GenM8	0.684
ILMN_1703697	LANCL1	-0.007	0.86	GenM8	0.684
ILMN_2079386	RPL22	0.043	0.24	GenM8	0.651
ILMN_1693145	BUB3	0.016	0.65	GenM8	0.649
ILMN_1788024	PCID2	0.01	0.79	GenM8	0.645
ILMN_1655497	EIF4B	-0.057	0.12	GenM8	0.628
ILMN_1688279	PVRIG	-0.062	0.13	GenM8	0.617
ILMN_1678140	HEATR8,TTC4	0.039	0.32	GenM8	0.617
ILMN_1735360	SDAD1	-0.051	0.17	GenM8	0.611
ILMN_1701244	ITFG2	-0.058	0.14	GenM8	0.598
ILMN_1813836	DARS	0.05	0.17	GenM8	0.596
ILMN_1749297	ACTL6A	0.009	0.79	GenM8	0.595
ILMN_1754234	ZMYND11	-0.026	0.51	GenM8	0.591
ILMN_1785424	ABLIM1	0.017	0.67	GenM8	0.588
ILMN_1785202	STAT4	-0.018	0.63	GenM8	0.586
ILMN_1667081	CCND2	-0.046	0.25	GenM8	0.584
ILMN_2205032	MAGEE1	-0.079	0.05	GenM8	0.583
ILMN_1785795	METAP1	0.022	0.56	GenM8	0.583
ILMN_1821176	---	0.039	0.3	GenM8	0.581
ILMN_1760280	NXT1	0.029	0.42	GenM8	0.581
ILMN_2290618	SEC22C	0.03	0.41	GenM8	0.579
ILMN_2067656	CCND2	-0.066	0.071	GenM8	0.579
ILMN_1760201	DNMT1	-0.015	0.68	GenM8	0.578
ILMN_2246956	BCL2	0.056	0.13	GenM8	0.575
ILMN_1795118	SIDT1	-0.058	0.13	GenM8	0.574
ILMN_2211780	SLC25A4	-0.01	0.78	GenM8	0.573
ILMN_2093775	ZNF831	-0.091	0.026	GenM8	0.562
ILMN_1689953	CD81	-0.029	0.43	GenM8	0.553
ILMN_2119224	KIFAP3	-0.016	0.68	GenM8	0.544
ILMN_2129388	FAM190B	0.059	0.14	GenM8	0.543
ILMN_1806818	MCM3	-0.047	0.24	GenM8	0.537
ILMN_1691506	NGRN,TTLL13	0.029	0.41	GenM8	0.533
ILMN_1651262	HNRNPAB	0.001	0.98	GenM8	0.526
ILMN_1694084	CYTH1	-0.029	0.45	GenM8	0.511
ILMN_1802456	DCTD	0.032	0.39	GenM8	0.507
ILMN_1664016	ARHGEF18	-0.068	0.086	GenM8	0.488
ILMN_1812278	LY9	0.026	0.5	GenM8	0.488
ILMN_1671494	USP5	-0.019	0.62	GenM8	0.487
ILMN_1705871	DDHD2	0.067	0.039	GenM8	0.482
ILMN_1703955	FBXO32	0.033	0.36	GenM8	0.474
[truncated: 539 more rows]

## Sheet: Table S7
Table S7 Gene ontology enrichment analysis. Top 10 terms enriched in gene expression modules GenM6 (RBC module) and GenM14 (LL-like module).
Term name	Term ID	Term Ontology	Ratio	p-value
GenM6 (RBC module)
bicarbonate transport	GO:0015701	BP	2/2	0.000844886
hemoglobin metabolic process	GO:0020027	BP	2/2	0.000844886
hemoglobin complex	GO:0005833	CC	2/2	0.000844886
organic anion transport	GO:0015711	BP	5/30	0.00146753
anion transport	GO:0006820	BP	5/32	0.0019831
cofactor metabolic process	GO:0051186	BP	5/32	0.0019831
regulation of intracellular steroid hormone receptor signaling pathway	GO:0033143	BP	2/4	0.00488018
nicotinamide nucleotide metabolic process	GO:0046496	BP	3/13	0.00554207
iron-sulfur cluster binding	GO:0051536	MF	3/14	0.00690826
2 iron, 2 sulfur cluster binding	GO:0051537	MF	2/5	0.00798093
GenM14 (LL-like module)
cell fate commitment	GO:0045165	BP	3/14	9.58553e-05
catecholamine metabolic process	GO:0006584	BP	2/5	0.000455038
phenol-containing compound metabolic process	GO:0018958	BP	2/6	0.000679836
negative regulation of myeloid leukocyte differentiation	GO:0002762	BP	2/7	0.000947976
RNA polymerase II core promoter proximal region sequence-specific DNA binding transcription factor activity involved in positive regulation of transcription	GO:0001077	MF	2/7	0.000947976
RNA polymerase II transcription regulatory region sequence-specific DNA binding transcription factor activity involved in positive regulation of transcription	GO:0001228	MF	2/8	0.00125893
RNA polymerase II core promoter proximal region sequence-specific DNA binding transcription factor activity	GO:0000982	MF	2/11	0.00244345
embryonic placenta development	GO:0001892	BP	2/12	0.00292046
tissue homeostasis	GO:0001894	BP	2/13	0.00343771
cell maturation	GO:0048469	BP	2/14	0.00399468
Ratio, number of genes that are member of the respective module and pathway / total number of genes in the pathway. P-value is derived from Fisher’s exact test.

## Sheet: Table S8
Table S8 Ingenuity pathway analysis. Top 10 canonical pathways enriched in gene expression modules GenM6 (RBC module) and GenM14 (LL-like module).
Canonical pathway	Ratio	p-value	Molecules
GenM6 (RBC module)
Xanthine and Xanthosine Salvage	1/1	0.0034	PNP
Guanine and Guanosine Salvage I	1/2	0.0067	PNP
Adenine and Adenosine Salvage I	1/2	0.0067	PNP
Trehalose Degradation II (Trehalase)	1/3	0.01	HK1
Heme Biosynthesis from Uroporphyrinogen-III I	1/3	0.01	FECH
Oxidized GTP and dGTP Detoxification	1/3	0.01	NUDT1
Mitochondrial Dysfunction	3/147	0.013	FIS1,PRDX5,MAOA
Arsenate Detoxification I (Glutaredoxin)	1/4	0.013	PNP
Melatonin Degradation II	1/4	0.013	MAOA
Rapoport-Luebering Glycolytic Shunt	1/4	0.013	BPGM
GenM14 (LL-like module)
Fc Epsilon RI Signaling	3/106	0.00011	MS4A2,FCER1A,IL4
Histamine Biosynthesis	1/1	0.00091	HDC
Airway Inflammation in Asthma	1/4	0.0037	IL4
Tec Kinase Signaling	2/148	0.0079	MS4A2,FCER1A
Role of NFAT in Regulation of the Immune Response	2/160	0.0091	MS4A2,FCER1A
Hematopoiesis from Multipotent Stem Cells	1/12	0.011	IL4
Estrogen-mediated S-phase Entry	1/24	0.022	CCNA1
Antiproliferative Role of TOB in T Cell Signaling	1/26	0.024	CCNA1
Hematopoiesis from Pluripotent Stem Cells	1/30	0.027	IL4
Oncostatin M Signaling	1/34	0.031	EPAS1
Ratio, number of genes that are member of the respective module and pathway / total number of genes in the pathway. P-value is derived from Fisher’s exact test.

## Sheet: Table S9
Table S9 Description of lifestyle factors, disease prevalence and incidence and medication. Status at baseline and follow-up, and change during follow-up is shown. Median (range) is given for continuous variables, relative frequencies for categorical variables.
Variable	Baseline	Follow-up	Change
Lifestyle			Change in lifestyle
Alcohol intake (g/d)	8.6 (0.0, 157.1)	8.4 (0.0, 150.1)	(g/d)	0.0 (-127.0, 85.7)
Physical activity (% active/inactive)	49.6 / 50.4	58.3 / 41.7	% no change/became active/became inactive	72.2 / 18.3 / 9.5
Smoking (%ever/never smoker)	19.8 / 80.2	14.2 / 85.8	% no change/started smoking/quit smoking	90.9 / 1.7 / 7.4
Sleep problems (% often/sometimes or almost never	29.4 / 70.6	32.8 / 67.2	% no change/became better/became worse	63.5 / 20.6 / 16.0
Nutritional score	29.1 / 21.2 / 49.6	---
Disease prevalence			Disease incidence
Myocardial infarction (%yes / no)	2.3 / 97.7	3.7 / 96.3	%yes / no	1.7 / 98.3
Stroke (%yes / no)	1.9 / 98.1	3.1 / 96.9	%yes / no	1.7 / 98.3
Cancer (%yes / no)	5.3 / 94.5 / 0.1	9.4 / 90.6	%yes / no	6.1 / 93.9
Diabetes (%yes / no)	3.6 / 96.4	9.0 / 91.0	%yes / no	94.6 / 5.4
Medication			Change in medication
Beta blocker (% yes / no)	11.7 / 88.3	23.1 / 76.9	% no change/stopped intake/started intake	84.4 / 2.1 / 13.5
Antidiabetics (% yes / no)	3.0 / 97.0	7.4 / 92.6	% no change/stopped intake/started intake	99.0 / 1.0
Systemic corticoids (%yes / no)	0.6 / 99.4	1.5 / 98.5	% no change/stopped intake/started intake	98.5 / 0.3 / 1.2
Oral contraceptives (%yes / no)	3.2 / 96.8	1.5 / 98.5	% no change/stopped intake/started intake	98.5 / 1.2 / 0.3
Antidepressants (%yes / no)	---	4.2 / 95.8
